# Supplementary material for: A feasibility study to identify proteins in the residual Pap test fluid of women with normal cytology by mass spectrometry-based proteomics
Source: Clin Proteomics. 2014 Jul 14;11(1):30. doi: 10.1186/1559-0275-11-30 (PMC4106909; doi:10.1186/1559-0275-11-30)
Supplement: Additional file 1 — MS/MS data of pooled Pap test samples. [file 1559-0275-11-30-S1.xlsx]

## Sheet: Pool 1
Additional Table 1 - Overview of proteins identified in pooled 1 sample		Identified Proteins	Gene Name	Accession Number	NSAF
Sp: Swiss-Prot	1	14-3-3 protein epsilon	YWHAE	[Sp: P62258]	0.448517
	2	14-3-3 protein sigma	SFN	[Sp: P31947]	3.02749
	3	14-3-3 protein zeta/delta	YWHAZ	[Sp: P63104]	0.627924
	4	15-hydroxyprostaglandin dehydrogenase [NAD+]	HPGD	[Sp: P15428]	0.179407
	5	78 kDa glucose-regulated protein	HSPA5	[Sp: P11021]	0.369367
	6	Actin, cytoplasmic 1	ACTB	[Sp: P60709]	4.83402
	7	Afamin	AFM	[Sp: P43652]	0.430577
	8	Alkaline phosphatase, placental type	ALPP	[Sp: P05187]	0.084097
	9	Alpha-1-acid glycoprotein 1	ORM1	[Sp: P02763]	12.317
	10	Alpha-1-acid glycoprotein 2	ORM2	[Sp: P19652]	2.4841
	11	Alpha-1-antichymotrypsin	SERPINA3	[Sp: P01011]	0.192222
	12	Alpha-1-antitrypsin	SERPINA1	[Sp: P01009]	4.90165
	13	Alpha-1B-glycoprotein	A1BG	[Sp: P04217]	2.65033
	14	Alpha-2-HS-glycoprotein	AHSG	[Sp: P02765]	4.64215
	15	Alpha-2-macroglobulin	A2M	[Sp: P01023]	1.68976
	16	Alpha-2-macroglobulin-like protein 1	A2ML1	[Sp: A8K2U0]	0.436395
	17	Alpha-actinin-1	ACTN1	[Sp: P12814]	0.313348
	18	Alpha-actinin-4	ACTN4	[Sp: O43707]	1.08023
	19	Alpha-enolase	ENO1	[Sp: P06733]	0.261635
	20	Annexin A1	ANXA1	[Sp: P04083]	0.520859
	21	Antileukoproteinase	SLPI	[Sp: P03973]	2.44646
	22	Apolipoprotein A-I	APOA1	[Sp: P02647]	1.17736
	23	Apolipoprotein A-II	APOA2	[Sp: P02652]	1.07644
	24	Apolipoprotein B-100	APOB	[Sp: P04114]	0.00803315
	25	Apolipoprotein D	APOD	[Sp: P05090]	1.55256
	26	Aspartate aminotransferase, cytoplasmic	GOT1	[Sp: P17174]	0.560647
	27	Azurocidin	AZU1	[Sp: P20160]	0.588679
	28	Beta-2-glycoprotein 1	APOH	[Sp: P02749]	4.19191
	29	Beta-microseminoprotein	MSMB	[Sp: P08118]	2.88333
	30	Brain acid soluble protein 1	BASP1	[Sp: P80723]	4.61332
	31	Cadherin-1	CDH1	[Sp: P12830]	0.19691
	32	Calmodulin	CALM1	[Sp: P62158]	3.70027
	33	Calmodulin-like protein 3	CALML3	[Sp: P27482]	3.84443
	34	Calmodulin-like protein 5	CALML5	[Sp: Q9NZT1]	1.49506
	35	Calpain-1 catalytic subunit	CAPN1	[Sp: P07384]	0.0414016
	36	Calreticulin	CALR	[Sp: P27797]	0.256296
	37	Carcinoembryonic antigen-related cell adhesion molecule 5	CEACAM5	[Sp: P06731]	0.647858
	38	Carcinoembryonic antigen-related cell adhesion molecule 7	CEACAM7	[Sp: Q14002]	0.244646
	39	Cartilage intermediate layer protein 1	CILP	[Sp: O75339]	0.0897035
	40	Cathelicidin antimicrobial peptide	CAMP	[Sp: P49913]	0.633201
	41	Cathepsin B	CTSB	[Sp: P07858]	0.712351
	42	Cathepsin H	CTSH	[Sp: P09668]	0.112129
	43	CD177 antigen	CD177	[Sp: Q8N6Q3]	0.122323
	44	CD5 antigen-like	CD5L	[Sp: O43866]	0.25876
	45	CD59 glycoprotein	CD59	[Sp: P13987]	0.84097
	46	Ceruloplasmin	CP	[Sp: P00450]	5.14615
	47	Complement C3	C3	[Sp: P01024]	1.94873
	48	Complement C4-A	C4A	[Sp: P0C0L4]	0.328183
	49	Complement C5	C5	[Sp: P01031]	0.0377258
	50	Complement component C6	C6	[Sp: P13671]	0.0708185
	51	Complement component C7	C7	[Sp: P10643]	0.195717
	52	Complement component C8 alpha chain	C8A	[Sp: P07357]	0.201833
	53	Complement component C8 gamma chain	C8G	[Sp: P07360]	0.244646
	54	Complement component C9	C9	[Sp: P02748]	2.11444
	55	Complement factor B	CFB	[Sp: P00751]	4.57488
	56	Complement factor H	CFH	[Sp: P08603]	0.554051
	57	Complement factor H-related protein 1	CFHR1	[Sp: Q03591]	0.122323
	58	Complement factor I	CFI	[Sp: P05156]	0.310512
	59	Cornifin-A	SPRR1A	[Sp: P35321]	3.63299
	60	Cornifin-B	SPRR1B	[Sp: P22528]	0.290327
	61	Cornulin	CRNN	[Sp: Q9UBG3]	6.11614
	62	Cystatin-A	CSTA	[Sp: P01040]	1.34555
	63	Cystatin-B	CSTB	[Sp: P04080]	19.1741
	64	Cysteine-rich secretory protein 3	CRISP3	[Sp: P54108]	2.5416
	65	Cytidine deaminase	CDA	[Sp: P32320]	0.598023
	66	D-dopachrome decarboxylase	DDT	[Sp: P30046]	1.15333
	67	Deleted in malignant brain tumors 1 protein	DMBT1	[Sp: Q9UGM3]	0.12132
	68	Desmoglein-3	DSG3	[Sp: P32926]	0.319283
	69	EF-hand domain-containing protein D2	EFHD2	[Sp: Q96C19]	0.26911
	70	Elafin	PI3	[Sp: P19957]	0.448517
	71	Epididymal secretory protein E1	NPC2	[Sp: P61916]	4.63468
	72	ERO1-like protein alpha	ERO1L	[Sp: Q96HE7]	0.145465
	73	Ezrin	EZR	[Sp: P15311]	0.543396
	74	Fatty acid-binding protein, epidermal	FABP5	[Sp: Q01469]	4.77059
	75	Ferritin light chain	FTL	[Sp: P02792]	0.51752
	76	Fibrinogen beta chain	FGB	[Sp: P02675]	2.10458
	77	Fibulin-1	FBLN1	[Sp: P23142]	1.23932
	78	Fructose-bisphosphate aldolase A	ALDOA	[Sp: P04075]	0.448517
	79	Galectin-3-binding protein	LGALS3BP	[Sp: Q08380]	0.730442
	80	Gamma-glutamylcyclotransferase	GGCT	[Sp: O75223]	0.978583
	81	Gamma-interferon-inducible lysosomal thiol reductase	IFI30	[Sp: P13284]	0.336388
	82	Ganglioside GM2 activator	GM2A	[Sp: P17900]	0.807331
	83	Glucosamine-6-phosphate isomerase 1	GNPDA1	[Sp: P46926]	0.112129
	84	Glucose-6-phosphate isomerase	GPI	[Sp: P06744]	0.288333
	85	Glutamine synthetase	GLUL	[Sp: P15104]	0.465768
	86	Glyceraldehyde-3-phosphate dehydrogenase	GAPDH	[Sp: P04406]	1.22323
	87	Granulins	GRN	[Sp: P28799]	1.42244
	88	Haptoglobin	HP	[Sp: P00738]	5.79979
	89	Heat shock 70 kDa protein 1A/1B	HSPA1A	[Sp: P08107]	0.146256
	90	Heat shock cognate 71 kDa protein	HSPA8	[Sp: P11142]	0.47655
	91	Heat shock protein beta-1	HSPB1	[Sp: P04792]	1.8996
	92	Heme-binding protein 2	HEBP2	[Sp: Q9Y5Z4]	1.00916
	93	Hemoglobin subunit delta	HBD	[Sp: P02042]	1.23342
	94	Hemopexin	HPX	[Sp: P02790]	3.70027
	95	Histidine-rich glycoprotein	HRG	[Sp: P04196]	1.29915
	96	Histone H2B type 1-J	HIST1H2BJ	[Sp: P06899]	0.448517
	97	Hydroxymethylglutaryl-CoA synthase, mitochondrial	HMGCS2	[Sp: P54868]	0.0791501
	98	Ig alpha-1 chain C region	IGHA1	[Sp: P01876]	65.7078
	99	Ig alpha-2 chain C region	IGHA2	[Sp: P01877]	14.717
	100	Ig gamma-1 chain C region	IGHG1	[Sp: P01857]	33.2183
	101	Ig gamma-2 chain C region	IGHG2	[Sp: P01859]	17.6043
	102	Ig gamma-3 chain C region	IGHG3	[Sp: P01860]	1.7796
	103	Ig gamma-4 chain C region	IGHG4	[Sp: P01861]	4.54124
	104	Ig heavy chain V-II region ARH-77	HV209	[Sp: P06331]	0.733937
	105	Ig heavy chain V-III region BRO	HV305	[Sp: P01766]	3.45999
	106	Ig heavy chain V-III region BUR	HV312	[Sp: P01773]	0.384443
	107	Ig heavy chain V-III region GAL	GV320	[Sp: P01781]	1.15333
	108	Ig heavy chain V-III region HIL	HV310	[Sp: P01771]	0.941886
	109	Ig heavy chain V-III region JON	HV319	[Sp: P01780]	1.34555
	110	Ig heavy chain V-III region KOL	HV311	[Sp: P01772]	3.84443
	111	Ig heavy chain V-III region TIL	HV304	[Sp: P01765]	2.91536
	112	Ig kappa chain C region	IGKC	[Sp: P01834]	104.684
	113	Ig kappa chain V-I region AG	KV101	[Sp: P01593]	4.26091
	114	Ig kappa chain V-I region EU	KV106	[Sp: P01598]	1.64456
	115	Ig kappa chain V-II region MIL	KV203	[Sp: P01616]	0.672776
	116	Ig kappa chain V-II region TEW	KV204	[Sp: P01617]	9.41886
	117	Ig kappa chain V-III region CLL	KV308	[Sp: P04207]	2.30666
	118	Ig kappa chain V-III region SIE	KV302	[Sp: P01620]	4.26091
	119	Ig kappa chain V-III region VG (Fragment)	PE=1 SV=1	[Sp: P04433]	3.58814
	120	Ig kappa chain V-IV region Len	KV402	[Sp: P01625]	2.6911
	121	Ig lambda chain V-I region BL2	LV107	[Sp: P06316]	0.672776
	122	Ig lambda chain V-I region MEM	LV108	[Sp: P06887]	0.897035
	123	Ig lambda chain V-III region SH	LV301	[Sp: P01714]	0.961108
	124	Ig lambda-2 chain C regions	IGLC2	[Sp: P0CG05]	32.8913
	125	Ig mu heavy chain disease protein	MUCB	[Sp: P04220]	0.322932
	126	IgGFc-binding protein	FCGBP	[Sp: Q9Y6R7]	1.27282
	127	Immunoglobulin J chain	IGJ	[Sp: P01591]	5.38221
	128	Immunoglobulin lambda-like polypeptide 1	IGLL1	[Sp: P15814]	0.373764
	129	Insulin-like growth factor-binding protein 3	IGFBP3	[Sp: P17936]	0.112129
	130	Involucrin	IVL	[Sp: P07476]	5.28375
	131	Isoform 2 of Adenylyl cyclase-associated protein 1	CAP1	[Sp: Q01518]	0.0897035
	132	Isoform 2 of Annexin A2	ANXA2	[Sp: P07355]	1.20139
	133	Isoform 2 of Calpastatin	CAST	[Sp: P20810]	0.277025
	134	Isoform 2 of CDK5 regulatory subunit-associated protein 2	CDK5RAP2	[Sp: Q96SN8]	0.0195008
	135	Isoform 2 of Clusterin	CLU	[Sp: P10909]	0.366969
	136	Isoform 2 of Cullin-4A	CUL4A	[Sp: Q13619]	0.0434049
	137	Isoform 2 of Filamin-A	FLNA	[Sp: P21333]	0.0875803
	138	Isoform 2 of N-acetylmuramoyl-L-alanine amidase	PGLYRP2	[Sp: Q96PD5]	0.122323
	139	Isoform 2 of Tropomyosin alpha-4 chain	TPM4	[Sp: P67936]	0.292511
	140	Isoform 3 of CD44 antigen	CD44	[Sp: P16070]	0.122323
	141	Isoform 3 of Chitotriosidase-1	CHIT1	[Sp: Q13231]	0.598023
	142	Isoform 3 of Keratin, type I cytoskeletal 13	KRT13	[Sp: P13646]	4.93369
	143	Isoform 4 of Extracellular matrix protein 1	ECM1	[Sp: Q16610]	1.54942
	144	Isoform ABP-276 of Filamin-B	FLNB	[Sp: O75369]	0.0225511
	145	Isoform AK2isoB of Adenylate kinase 2, mitochondrial	AK2	[Sp: P54819]	0.288333
	146	Isoform Alpha of Fibrinogen alpha chain	FGA	[Sp: P02671]	0.26911
	147	Isoform B of Mucin-1	MUC1	[Sp: P15941]	0.414016
	148	Isoform CG36 of Calpain-9	CAPN9	[Sp: O14815]	0.0538221
	149	Isoform Cytoplasmic of Glutathione reductase, mitochondrial	GSR	[Sp: P00390]	0.499776
	150	Isoform Cytoplasmic+peroxisomal of Peroxiredoxin-5, mitochondrial	PRDX5	[Sp: P30044]	0.588679
	151	Isoform DAF-1 of Complement decay-accelerating factor	CD55	[Sp: P08174]	0.420485
	152	Isoform DGIII of Desmocollin-2	DSC2	[Sp: Q02487]	0.244646
	153	Isoform G of Carcinoembryonic antigen-related cell adhesion molecule 1	CEACAM1	[Sp: P13688]	0.155256
	154	Isoform Gamma-A of Fibrinogen gamma chain	FGG	[Sp: P02679]	2.51748
	155	Isoform H14 of Myeloperoxidase	MPO	[Sp: P05164]	2.79962
	156	Isoform HT-5 of Tenascin	TNC	[Sp: P24821]	0.0410856
	157	Isoform Lamin C of Lamin-A/C	LMNA	[Sp: P02545]	0.168194
	158	Isoform LC17-sm of Myosin light polypeptide 6	MYL6	[Sp: P60660]	0.112129
	159	Isoform LMP2.S of Proteasome subunit beta type-9	PSMB9	[Sp: P28065]	0.538221
	160	Isoform LMW of Kininogen-1	KNG1	[Sp: P01042]	0.50067
	161	Isoform Long of Acyl-CoA-binding protein	DBI	[Sp: P07108]	0.672776
	162	Isoform Long of Glucose-6-phosphate 1-dehydrogenase	G6PD	[Sp: P11413]	0.0938757
	163	Isoform Long of Proteasome subunit alpha type-1	PSMA1	[Sp: P25786]	0.26911
	164	Isoform M1 of Pyruvate kinase isozymes M1/M2	PKM2	[Sp: P14618]	0.320369
	165	Isoform Membrane-bound of Ig mu chain C region	IGHM	[Sp: P01871]	2.27352
	166	Isoform QSOX-S of Sulfhydryl oxidase 1	QSOX1	[Sp: O00391]	0.198524
	167	Isoform Secreted of Attractin	ATRN	[Sp: O75882]	0.120948
	168	Isoform Short of 14-3-3 protein beta/alpha	YWHAB	[Sp: P31946]	0.23745
	169	Isoform Smooth muscle of Tropomyosin alpha-1 chain	TPM1	[Sp: P09493]	0.538221
	170	Isoform Sv17 of Mucin-4	MUC4	[Sp: Q99102]	0.0868098
	171	Isoform TM30nm of Tropomyosin alpha-3 chain	TPM3	[Sp: P06753]	0.192222
	172	Isoform V89 of Fibronectin	FN1	[Sp: P02751]	0.286919
	173	Isoform Vinculin of Vinculin	VCL	[Sp: P18206]	0.392453
	174	Kallikrein-13	KLK13	[Sp: Q9UKR3]	0.791501
	175	Kallikrein-6	KLK6	[Sp: Q92876]	0.448517
	176	Keratin, type I cytoskeletal 10	KRT10	[Sp: P13645]	0.499776
	177	Keratin, type I cytoskeletal 16	KRT16	[Sp: P08779]	0.118725
	178	Keratin, type I cytoskeletal 19	KRT19	[Sp: P08727]	0.326194
	179	Keratin, type II cytoskeletal 1	KRT1	[Sp: P04264]	1.42965
	180	Keratin, type II cytoskeletal 2 epidermal	KRT2	[Sp: P35908]	0.0672776
	181	Keratin, type II cytoskeletal 4	KRT4	[Sp: P19013]	2.72747
	182	Keratin, type II cytoskeletal 5	KRT5	[Sp: P13647]	0.744348
	183	Keratin, type II cytoskeletal 6A	KRT6A	[Sp: P02538]	3.98682
	184	Keratin, type II cytoskeletal 6B	KRT6B	[Sp: P04259]	0.0656367
	185	Keratin, type II cytoskeletal 8	KRT8	[Sp: P05787]	0.119605
	186	Lactotransferrin	LTF	[Sp: P02788]	8.04792
	187	Leucine-rich alpha-2-glycoprotein	LRG1	[Sp: P02750]	0.336388
	188	Leukocyte elastase inhibitor	SERPINB1	[Sp: P30740]	1.77805
	189	LIM and SH3 domain protein 1	LASP1	[Sp: Q14847]	0.201833
	190	Long palate, lung and nasal epithelium carcinoma-associated protein 1	LPLUNC1	[Sp: Q8TDL5]	1.44906
	191	Ly6/PLAUR domain-containing protein 3	LYPD3	[Sp: O95274]	1.48011
	192	Macrophage-capping protein	CAPG	[Sp: P40121]	2.35472
	193	Matrix metalloproteinase-9	MMP9	[Sp: P14780]	1.48285
	194	Metalloproteinase inhibitor 1	TIMP1	[Sp: P01033]	0.538221
	195	Moesin	MSN	[Sp: P26038]	1.06629
	196	Mucin-16	MUC16	[Sp: Q8WXI7]	0.0103846
	197	Mucin-5AC (Fragments)	MUC5AC	[Sp: P98088]	0.530404
	198	Mucin-5B	MUC5B	[Sp: Q9HC84]	2.58675
	199	Mucin-6	MUC6	[Sp: Q6W4X9]	0.0585023
	200	Myeloblastin	PRTN3	[Sp: P24158]	1.48011
	201	Myosin-9	MYH9	[Sp: P35579]	0.112129
	202	Myristoylated alanine-rich C-kinase substrate	MARCKS	[Sp: P29966]	0.207008
	203	Neuroblast differentiation-associated protein AHNAK	AHNAK	[Sp: Q09666]	0.115498
	204	Neutrophil collagenase	MMP8	[Sp: P22894]	1.26145
	205	Neutrophil elastase	ELANE	[Sp: P08246]	0.252291
	206	Neutrophil gelatinase-associated lipocalin	LCN2	[Sp: P80188]	10.0916
	207	Nik-related protein kinase	NRK	[Sp: Q7Z2Y5]	0.0244646
	208	Non-secretory ribonuclease	RNASE2	[Sp: P10153]	0.366969
	209	Non-specific cytotoxic cell receptor protein 1 homolog	NCCRP1	[Sp: Q6ZVX7]	0.351014
	210	Olfactomedin-4	OLFM4	[Sp: Q6UX06]	0.084097
	211	Peptidoglycan recognition protein 1	PGLYRP1	[Sp: O75594]	0.448517
	212	Peptidyl-prolyl cis-trans isomerase A	PPIA	[Sp: P62937]	0.310512
	213	Pericentrin	PCNT	[Sp: O95613]	0.00989376
	214	Periplakin	PPL	[Sp: O60437]	0.0332235
	215	Peroxiredoxin-2	PRDX2	[Sp: P32119]	0.961108
	216	Phosphatidylethanolamine-binding protein 1	PEBP1	[Sp: P30086]	1.12129
	217	Phosphoglycerate mutase 1	PGAM1	[Sp: P18669]	1.7413
	218	Phospholipase B-like 1	PLBD1	[Sp: Q6P4A8]	0.141637
	219	Plasma protease C1 inhibitor	SERPING1	[Sp: P05155]	0.672776
	220	Plasminogen	PLG	[Sp: P00747]	1.09326
	221	Plastin-2	LCP1	[Sp: P13796]	2.51933
	222	Polymeric immunoglobulin receptor	PIGR	[Sp: P01833]	6.72776
	223	Probable RNA-binding protein 20	RBM20	[Sp: Q5T481]	0.0354093
	224	Profilin-1	PFN1	[Sp: P07737]	0.538221
	225	Proteasome subunit alpha type-2	PSMA2	[Sp: P25787]	0.288333
	226	Proteasome subunit alpha type-4	PSMA4	[Sp: P25789]	0.183484
	227	Proteasome subunit alpha type-5	PSMA5	[Sp: P28066]	0.621024
	228	Proteasome subunit alpha type-6	PSMA6	[Sp: P60900]	0.672776
	229	Proteasome subunit alpha type-7	PSMA7	[Sp: O14818]	0.292511
	230	Proteasome subunit beta type-1	PSMB1	[Sp: P20618]	0.192222
	231	Proteasome subunit beta type-4	PSMB4	[Sp: P28070]	0.733937
	232	Protein AMBP	AMBP	[Sp: P02760]	0.292511
	233	Protein bassoon	BSN	[Sp: Q9UPA5]	0.0103504
	234	Protein disulfide-isomerase	P4HB	[Sp: P07237]	0.244646
	235	Protein DJ-1	PARK7	[Sp: Q99497]	0.244646
	236	Protein S100-A11	S100A11	[Sp: P31949]	1.64456
	237	Protein S100-A12	S100A12	[Sp: P80511]	5.38221
	238	Protein S100-A2	S100A2	[Sp: P29034]	1.00916
	239	Protein S100-A6	S100A6	[Sp: P06703]	3.13962
	240	Protein S100-A7	S100A7	[Sp: P31151]	26.6868
	241	Protein S100-A8	S100A8	[Sp: P05109]	31.755
	242	Protein S100-A9	S100A9	[Sp: P06702]	94.4876
	243	Protein S100-P	S100P	[Sp: P25815]	9.75525
	244	Protein-glutamine gamma-glutamyltransferase E	TGM3	[Sp: Q08188]	0.0549205
	245	Protein-glutamine gamma-glutamyltransferase K	TGM1	[Sp: P22735]	0.171773
	246	Prothrombin	F2	[Sp: P00734]	0.0961108
	247	Resistin	RETN	[Sp: Q9HD89]	0.672776
	248	Retinol-binding protein 4	RBP4	[Sp: P02753]	0.874609
	249	Rho GDP-dissociation inhibitor 1	ARHGDIA	[Sp: P52565]	1.18725
	250	Rho GDP-dissociation inhibitor 2	ARHGDIB	[Sp: P52566]	0.179407
	251	Semenogelin-1	SEMG1	[Sp: P04279]	0.302749
	252	Serine protease inhibitor Kazal-type 5	SPINK5	[Sp: Q9NQ38]	0.0912239
	253	Serotransferrin	TF	[Sp: P02787]	17.8005
	254	Serpin B3	SERPINB3	[Sp: P29508]	6.469
	255	Serum albumin	ALB	[Sp: P02768]	105.892
	256	SH3 domain-binding glutamic acid-rich-like protein	SH3BGRL	[Sp: O75368]	2.52291
	257	SH3 domain-binding glutamic acid-rich-like protein 3	SH3BGRL3	[Sp: Q9H299]	0.384443
	258	Small proline-rich protein 2A	SPRR2A	[Sp: P35326]	4.37304
	259	Small proline-rich protein 2D	SPRR2D	[Sp: P22532]	20.1833
	260	Small proline-rich protein 3	SPRR3	[Sp: Q9UBC9]	20.1125
	261	S-methyl-5'-thioadenosine phosphorylase	MTAP	[Sp: Q13126]	0.183484
	262	Superoxide dismutase [Cu-Zn]	SOD1	[Sp: P00441]	1.22323
	263	Superoxide dismutase [Mn], mitochondrial	SOD2	[Sp: P04179]	0.336388
	264	Thioredoxin	TXN	[Sp: P10599]	19.2222
	265	Thymosin beta-4	TMSB4X	[Sp: P62328]	3.58814
	266	Transaldolase	TALDO1	[Sp: P37837]	0.51752
	267	Transitional endoplasmic reticulum ATPase	VCP	[Sp: P55072]	0.188849
	268	Transketolase	TKT	[Sp: P29401]	1.09522
	269	Transmembrane protease serine 11D	TMPRSS11D	[Sp: O60235]	1.3035
	270	Transmembrane protease serine 11E	TMPRSS11E	[Sp: Q9UL52]	0.336388
	271	Transthyretin	TTR	[Sp: P02766]	3.70027
	272	Trefoil factor 3	TFF3	[Sp: Q07654]	1.34555
	273	Triosephosphate isomerase	TPI1	[Sp: P60174]	1.10091
	274	Ubiquitin	RPS27A	[Sp: P62988]	4.20485
	275	Ubiquitin-conjugating enzyme E2 N	UBE2N	[Sp: P61088]	0.288333
	276	Vimentin	VIM	[Sp: P08670]	0.531962
	277	Vitamin D-binding protein	GC	[Sp: P02774]	3.99588
	278	Vitronectin	VTN	[Sp: P04004]	1.70437
	279	WAP four-disulfide core domain protein 2	WFDC2	[Sp: Q14508]	8.64998
	280	Zinc-alpha-2-glycoprotein	AZGP1	[Sp: P25311]	1.95717

## Sheet: Pool 2
Additional Table 2- Overview of proteins identified in pooled 2 sample		Identified Proteins	Gene Name	Accession Number	NSAF
Sp: Swiss-Prot	1	10 kDa heat shock protein, mitochondrial	HSPE1	[Sp: P61604]	0.499873
	2	14-3-3 protein beta/alpha	YWHAB	[Sp: P31946]	2.54837
	3	14-3-3 protein epsilon	YWHAE	[Sp: P62258]	1.52739
	4	14-3-3 protein gamma	YWHAG	[Sp: P61981]	0.31242
	5	14-3-3 protein sigma	SFN	[Sp: P31947]	1.0414
	6	14-3-3 protein zeta/delta	YWHAZ	[Sp: P63104]	1.22191
	7	15-hydroxyprostaglandin dehydrogenase [NAD+]	HPGD	[Sp: P15428]	1.33299
	8	2,4-dienoyl-CoA reductase, mitochondrial	DECR1	[Sp: Q16698]	0.256345
	9	2-oxoisovalerate dehydrogenase subunit alpha, mitochondrial	BCKDHA	[Sp: P12694]	0.17237
	10	3-ketoacyl-CoA thiolase, mitochondrial	ACAA2	[Sp: P42765]	0.384517
	11	40S ribosomal protein S2	RPS2	[Sp: P15880]	0.092569
	12	40S ribosomal protein S3	RPS3	[Sp: P23396]	0.133299
	13	40S ribosomal protein S5	RPS5	[Sp: P46782]	0.263091
	14	40S ribosomal protein S9	RPS9	[Sp: P46781]	0.166624
	15	5'-nucleotidase	NT5E	[Sp: P21589]	0.2032
	16	60 kDa heat shock protein, mitochondrial	HSPD1	[Sp: P10809]	0.462845
	17	60S acidic ribosomal protein P1	RPLP1	[Sp: P05386]	6.66497
	18	60S acidic ribosomal protein P2	RPLP2	[Sp: P05387]	0.833121
	19	60S ribosomal protein L12	RPL12	[Sp: P30050]	0.31242
	20	60S ribosomal protein L13	RPL13	[Sp: P26373]	0.119017
	21	60S ribosomal protein L18	RPL18	[Sp: Q07020]	0.246851
	22	60S ribosomal protein L18a	RPL18A	[Sp: Q02543]	0.144891
	23	60S ribosomal protein L26-like 1	RPL26L1	[Sp: Q9UNX3]	0.249936
	24	60S ribosomal protein L3	RPL3	[Sp: P39023]	0.119017
	25	60S ribosomal protein L4	RPL4	[Sp: P36578]	0.141808
	26	60S ribosomal protein L5	RPL5	[Sp: P46777]	0.277707
	27	60S ribosomal protein L6	RPL6	[Sp: Q02878]	0.147021
	28	6-phosphofructokinase, liver type	PFKL	[Sp: P17858]	0.154282
	29	6-phosphogluconate dehydrogenase, decarboxylating	PGD	[Sp: P52209]	0.138853
	30	72 kDa type IV collagenase	MMP2	[Sp: P08253]	0.283616
	31	78 kDa glucose-regulated protein	HSPA5	[Sp: P11021]	0.816785
	32	Acetyl-CoA carboxylase 2	ACACB	[Sp: O00763]	0.0183103
	33	Acid ceramidase	ASAH1	[Sp: Q13510]	0.476069
	34	Actin, aortic smooth muscle	ACTA2	[Sp: P62736]	2.28337
	35	Actin, cytoplasmic 1	ACTB	[Sp: P60709]	1.23425
	36	Actin-related protein 2/3 complex subunit 5	ARPC5	[Sp: O15511]	0.333248
	37	Activated RNA polymerase II transcriptional coactivator p15	SUB1	[Sp: P53999]	0.333248
	38	Acylamino-acid-releasing enzyme	APEH	[Sp: P13798]	0.0694267
	39	Acyl-CoA dehydrogenase family member 10	ACAD10	[Sp: Q6JQN1]	0.0383044
	40	Acyl-CoA-binding protein	DBI	[Sp: P07108]	0.833121
	41	Acylphosphatase-2	ACYP2	[Sp: P14621]	0.277707
	42	Adenosylhomocysteinase	AHCY	[Sp: P23526]	0.111083
	43	Adenylate kinase 2, mitochondrial	AK2	[Sp: P54819]	0.595086
	44	ADP-ribosyl cyclase 2	BST1	[Sp: Q10588]	0.41656
	45	Afamin	AFM	[Sp: P43652]	0.899771
	46	Agrin	AGRN	[Sp: O00468]	0.0621732
	47	Alcohol dehydrogenase [NADP+]	AKR1A1	[Sp: P14550]	0.178526
	48	Aldehyde dehydrogenase, mitochondrial	ALDH2	[Sp: P05091]	0.185138
	49	Alkaline phosphatase, placental type	ALPP	[Sp: P05187]	0.468631
	50	Alpha-1-acid glycoprotein 1	ORM1	[Sp: P02763]	6.40862
	51	Alpha-1-acid glycoprotein 2	ORM2	[Sp: P19652]	2.56345
	52	Alpha-1-antichymotrypsin	SERPINA3	[Sp: P01011]	0.833121
	53	Alpha-1-antitrypsin	SERPINA1	[Sp: P01009]	5.17725
	54	Alpha-1-antitrypsin-related protein	SERPINA2P	[Sp: P20848]	0.229826
	55	Alpha-1B-glycoprotein	A1BG	[Sp: P04217]	2.67609
	56	Alpha-2-antiplasmin	SERPINF2	[Sp: P08697]	0.229826
	57	Alpha-2-HS-glycoprotein	AHSG	[Sp: P02765]	2.16611
	58	Alpha-2-macroglobulin	A2M	[Sp: P01023]	2.09249
	59	Alpha-2-macroglobulin-like protein 1	A2ML1	[Sp: A8K2U0]	0.675503
	60	Alpha-actinin-1	ACTN1	[Sp: P12814]	1.9858
	61	Alpha-actinin-4	ACTN4	[Sp: O43707]	1.19688
	62	Alpha-amylase 1	AMY1A	[Sp: P04745]	0.583185
	63	Alpha-enolase	ENO1	[Sp: P06733]	0.277707
	64	Aminopeptidase N	ANPEP	[Sp: P15144]	0.160216
	65	Angiotensinogen	AGT	[Sp: P01019]	0.499873
	66	Annexin A1	ANXA1	[Sp: P04083]	1.02124
	67	Annexin A11	ANXA11	[Sp: P50995]	0.277707
	68	Annexin A2	ANXA2	[Sp: P07355]	1.42821
	69	Annexin A3	ANXA3	[Sp: P12429]	0.403937
	70	Annexin A4	ANXA4	[Sp: P09525]	0.161249
	71	Annexin A5	ANXA5	[Sp: P08758]	0.178526
	72	Annexin A6	ANXA6	[Sp: P08133]	0.151477
	73	Antigen KI-67	MKI67	[Sp: P46013]	0.0176011
	74	Antileukoproteinase	SLPI	[Sp: P03973]	1.66624
	75	Antithrombin-III	SERPINC1	[Sp: P01008]	0.180134
	76	Apolipoprotein A-I	APOA1	[Sp: P02647]	3.61019
	77	Apolipoprotein A-IV	APOA4	[Sp: P06727]	0.201969
	78	Apolipoprotein B-100	APOB	[Sp: P04114]	0.0746078
	79	Apolipoprotein D	APOD	[Sp: P05090]	3.33248
	80	Apolipoprotein E	APOE	[Sp: P02649]	0.190428
	81	Apolipoprotein M	APOM	[Sp: O95445]	0.45443
	82	Apoptosis-inducing factor 1, mitochondrial	AIFM1	[Sp: O95831]	0.242994
	83	Arginase-1	ARG1	[Sp: P05089]	0.749809
	84	Aspartate aminotransferase, cytoplasmic	GOT1	[Sp: P17174]	2.49936
	85	Aspartate aminotransferase, mitochondrial	GOT2	[Sp: P00505]	1.46629
	86	ATP synthase subunit alpha, mitochondrial	ATP5A1	[Sp: P25705]	0.629469
	87	ATP synthase subunit beta, mitochondrial	ATP5B	[Sp: P06576]	0.980142
	88	ATP-citrate synthase	ACLY	[Sp: P53396]	0.0476069
	89	Attractin	ATRN	[Sp: O75882]	0.168496
	90	Azurocidin	AZU1	[Sp: P20160]	1.87452
	91	Bactericidal permeability-increasing protein	BPI	[Sp: P17213]	0.252461
	92	Baculoviral IAP repeat-containing protein 6	BIRC6	[Sp: Q9NR09]	0.0130686
	93	BAG family molecular chaperone regulator 3	BAG3	[Sp: O95817]	0.107499
	94	Basement membrane-specific heparan sulfate proteoglycan core protein	HSPG2	[Sp: P98160]	0.0703056
	95	Beta-1,4-galactosyltransferase 1	B4GALT1	[Sp: P15291]	0.34474
	96	Beta-1-syntrophin	SNTB1	[Sp: Q13884]	0.189346
	97	Beta-2-glycoprotein 1	APOH	[Sp: P02749]	1.28172
	98	Beta-2-microglobulin	B2M	[Sp: P61769]	1.24968
	99	Beta-glucuronidase	GUSB	[Sp: P08236]	0.306939
	100	Beta-hexosaminidase subunit alpha	HEXA	[Sp: P06865]	0.10414
	101	Beta-hexosaminidase subunit beta	HEXB	[Sp: P07686]	0.291592
	102	Bicaudal D-related protein 2	CCDC64B	[Sp: A1A5D9]	0.116249
	103	Bifunctional aminoacyl-tRNA synthetase	EPRS	[Sp: P07814]	0.0270934
	104	Bifunctional purine biosynthesis protein PURH	ATIC	[Sp: P31939]	0.0833121
	105	Bleomycin hydrolase	BLMH	[Sp: Q13867]	0.370276
	106	Brain acid soluble protein 1	BASP1	[Sp: P80723]	2.61838
	107	BTB/POZ domain-containing protein KCTD12	KCTD12	[Sp: Q96CX2]	0.238035
	108	C4b-binding protein alpha chain	C4BPA	[Sp: P04003]	0.15869
	109	Cadherin-1	CDH1	[Sp: P12830]	0.12192
	110	Calcium-binding protein p22	CHP	[Sp: Q99653]	0.222166
	111	Calcyphosin	CAPS	[Sp: Q13938]	0.222166
	112	Calmodulin-like protein 3	CALML3	[Sp: P27482]	3.57052
	113	Calmodulin-like protein 5	CALML5	[Sp: Q9NZT1]	0.92569
	114	Calpain small subunit 1	CAPNS1	[Sp: P04632]	0.833121
	115	Calpain-1 catalytic subunit	CAPN1	[Sp: P07384]	0.589593
	116	Calpastatin	CAST	[Sp: P20810]	0.6861
	117	Calreticulin	CALR	[Sp: P27797]	0.396724
	118	Carbamoyl-phosphate synthase [ammonia], mitochondrial	CPS1	[Sp: P31327]	0.420605
	119	Carbonic anhydrase 1	CA1	[Sp: P00915]	1.99949
	120	Carbonyl reductase [NADPH] 1	CBR1	[Sp: P16152]	0.499873
	121	Carboxypeptidase M	CPM	[Sp: P14384]	0.246851
	122	Carcinoembryonic antigen-related cell adhesion molecule 1	CEACAM1	[Sp: P13688]	0.448604
	123	Carcinoembryonic antigen-related cell adhesion molecule 5	CEACAM5	[Sp: P06731]	0.617127
	124	Carcinoembryonic antigen-related cell adhesion molecule 7	CEACAM7	[Sp: Q14002]	1.06034
	125	Cartilage intermediate layer protein 1	CILP	[Sp: O75339]	0.30151
	126	Cartilage oligomeric matrix protein	COMP	[Sp: P49747]	0.0709039
	127	Caspase-14	CASP14	[Sp: P31944]	0.347134
	128	Catalase	CAT	[Sp: P04040]	2.69162
	129	Catenin alpha-1	CTNNA1	[Sp: P35221]	0.0456505
	130	Cathelicidin antimicrobial peptide	CAMP	[Sp: P49913]	1.76426
	131	Cathepsin B	CTSB	[Sp: P07858]	1.27418
	132	Cathepsin D	CTSD	[Sp: P07339]	0.595086
	133	Cathepsin G	CTSG	[Sp: P08311]	1.51477
	134	Cathepsin L1	CTSL1	[Sp: P07711]	0.20828
	135	Cathepsin S	CTSS	[Sp: P25774]	0.376248
	136	CD109 antigen	CD109	[Sp: Q6YHK3]	0.0555414
	137	CD177 antigen	CD177	[Sp: Q8N6Q3]	0.378691
	138	CD5 antigen-like	CD5L	[Sp: O43866]	0.384517
	139	CD81 antigen	CD81	[Sp: P60033]	0.277707
	140	Cellular retinoic acid-binding protein 2	CRABP2	[Sp: P29373]	0.222166
	141	Centromere-associated protein E	CENPE	[Sp: Q02224]	0.0140611
	142	Ceruloplasmin	CP	[Sp: P00450]	3.30325
	143	Charged multivesicular body protein 4b	CHMP4B	[Sp: Q9H444]	0.333248
	144	Chitinase-3-like protein 1	CHI3L1	[Sp: P36222]	0.535578
	145	Chitotriosidase-1	CHIT1	[Sp: Q13231]	0.833121
	146	Chloride intracellular channel protein 1	CLIC1	[Sp: O00299]	0.166624
	147	Chromobox protein homolog 3	CBX3	[Sp: Q13185]	0.31242
	148	Clathrin light chain B	CLTB	[Sp: P09497]	0.222166
	149	Clusterin	CLU	[Sp: P10909]	1.36329
	150	Coagulation factor V	F5	[Sp: P12259]	0.0466082
	151	Coagulation factor XII	F12	[Sp: P00748]	0.189346
	152	Coagulation factor XIII A chain	F13A1	[Sp: P00488]	0.062877
	153	Cofilin-1	CFL1	[Sp: P23528]	0.256345
	154	Coiled-coil domain-containing protein C6orf97	C6orf97	[Sp: Q8IYT3]	0.0497386
	155	Collagen alpha-1(IV) chain	COL4A1	[Sp: P02462]	0.0350788
	156	Collagen alpha-2(I) chain	COL1A2	[Sp: P08123]	0.107499
	157	Collagen alpha-2(XI) chain	COL11A2	[Sp: P13942]	0.0423621
	158	Collagen alpha-3(VI) chain	COL6A3	[Sp: P12111]	0.0157938
	159	Complement C1s subcomponent	C1S	[Sp: P09871]	0.10414
	160	Complement C2	C2	[Sp: P06681]	0.092569
	161	Complement C3	C3	[Sp: P01024]	2.94465
	162	Complement C4-A	C4A	[Sp: P0C0L4]	0.799254
	163	Complement C5	C5	[Sp: P01031]	0.0622894
	164	Complement component C6	C6	[Sp: P13671]	0.285015
	165	Complement component C7	C7	[Sp: P10643]	0.302953
	166	Complement component C8 alpha chain	C8A	[Sp: P07357]	0.166624
	167	Complement component C8 beta chain	C8B	[Sp: P07358]	0.0943156
	168	Complement component C8 gamma chain	C8G	[Sp: P07360]	0.908859
	169	Complement component C9	C9	[Sp: P02748]	3.57052
	170	Complement decay-accelerating factor	CD55	[Sp: P08174]	0.520701
	171	Complement factor B	CFB	[Sp: P00751]	2.83261
	172	Complement factor D	CFD	[Sp: P00746]	0.340049
	173	Complement factor H	CFH	[Sp: P08603]	0.980142
	174	Complement factor H-related protein 1	CFHR1	[Sp: Q03591]	0.227215
	175	Complement factor I	CFI	[Sp: P05156]	0.555414
	176	Cornifin-A	SPRR1A	[Sp: P35321]	3.83236
	177	Cornifin-B	SPRR1B	[Sp: P22528]	0.0553109
	178	Cornulin	CRNN	[Sp: Q9UBG3]	2.07018
	179	Coronin-1A	CORO1A	[Sp: P31146]	0.151477
	180	Corticosteroid-binding globulin	SERPINA6	[Sp: P08185]	0.757383
	181	Cystatin-A	CSTA	[Sp: P01040]	1.11083
	182	Cystatin-B	CSTB	[Sp: P04080]	8.12293
	183	Cystatin-C	CST3	[Sp: P01034]	1.11083
	184	Cystatin-M	CST6	[Sp: Q15828]	0.302953
	185	Cysteine-rich secretory protein 3	CRISP3	[Sp: P54108]	1.66624
	186	Cytochrome b-245 heavy chain	CYBB	[Sp: P04839]	0.170897
	187	Cytochrome b5	CYB5A	[Sp: P00167]	0.666497
	188	Cytochrome b-c1 complex subunit 6, mitochondrial	UQCRH	[Sp: P07919]	0.229826
	189	Cytochrome c	CYCS	[Sp: P99999]	2.0828
	190	Cytoplasmic dynein 1 heavy chain 1	DYNC1H1	[Sp: Q14204]	0.0224561
	191	Cytoplasmic dynein 2 heavy chain 1	DYNC2H1	[Sp: Q8NCM8]	0.0100679
	192	Cytosolic non-specific dipeptidase	CNDP2	[Sp: Q96KP4]	0.41656
	193	D-dopachrome decarboxylase-like protein	DDTL	[Sp: A6NHG4]	1.06034
	194	Deleted in malignant brain tumors 1 protein	DMBT1	[Sp: Q9UGM3]	0.17755
	195	Delta-aminolevulinic acid dehydratase	ALAD	[Sp: P13716]	0.485987
	196	Desmin	DES	[Sp: P17661]	0.0757383
	197	Desmoglein-1	DSG1	[Sp: Q02413]	0.0595086
	198	Desmoglein-3	DSG3	[Sp: P32926]	0.367138
	199	Desmoplakin	DSP	[Sp: P15924]	0.0769035
	200	Dihydrolipoyllysine-residue succinyltransferase component of 2-oxoglutarate dehydrogenase complex, mitochondrial	DLST	[Sp: P36957]	0.151477
	201	Di-N-acetylchitobiase	CTBS	[Sp: Q01459]	0.238035
	202	Dipeptidyl peptidase 4	DPP4	[Sp: P27487]	0.163357
	203	Diphosphoinositol polyphosphate phosphohydrolase 1	NUDT3	[Sp: O95989]	0.20828
	204	Disks large homolog 1	DLG1	[Sp: Q12959]	0.0847242
	205	DnaJ homolog subfamily B member 1	DNAJB1	[Sp: P25685]	0.246851
	206	DnaJ homolog subfamily C member 13	DNAJC13	[Sp: O75165]	0.0200752
	207	Dynein heavy chain 8, axonemal	DNAH8	[Sp: Q96JB1]	0.0198362
	208	Dystrophin	DMD	[Sp: P11532]	0.0108905
	209	E3 ubiquitin-protein ligase HERC2	HERC2	[Sp: O95714]	0.0198362
	210	E3 ubiquitin-protein ligase HUWE1	HUWE1	[Sp: Q7Z6Z7]	0.0120742
	211	Ectonucleotide pyrophosphatase/phosphodiesterase family member 2	ENPP2	[Sp: Q13822]	0.0781051
	212	EF-hand domain-containing protein D2	EFHD2	[Sp: Q96C19]	0.499873
	213	EGF-containing fibulin-like extracellular matrix protein 1	EFEMP1	[Sp: Q12805]	0.36449
	214	Elafin	PI3	[Sp: P19957]	3.05478
	215	Electron transfer flavoprotein subunit alpha, mitochondrial	ETFA	[Sp: P13804]	0.217336
	216	Elongation factor 1-alpha 1	EEF1A1	[Sp: P68104]	0.10414
	217	Elongation factor 2	EEF2	[Sp: P13639]	0.166624
	218	Envoplakin	EVPL	[Sp: Q92817]	0.0366207
	219	Eosinophil peroxidase	EPX	[Sp: P11678]	0.517886
	220	Epidermal growth factor receptor kinase substrate 8-like protein 1	EPS8L1	[Sp: Q8TE68]	0.0617127
	221	Epidermal growth factor receptor kinase substrate 8-like protein 2	EPS8L2	[Sp: Q9H6S3]	0.0605906
	222	Epididymal secretory protein E1	NPC2	[Sp: P61916]	2.22166
	223	Epiplakin	EPPK1	[Sp: P58107]	0.0142821
	224	ERO1-like protein alpha	ERO1L	[Sp: Q96HE7]	0.450336
	225	Erythrocyte band 7 integral membrane protein	STOM	[Sp: P27105]	0.249936
	226	Ester hydrolase C11orf54	C11orf54	[Sp: Q9H0W9]	0.888662
	227	Eukaryotic peptide chain release factor subunit 1	ETF1	[Sp: P62495]	0.128172
	228	Eukaryotic translation initiation factor 2-alpha kinase 4	EIF2AK4	[Sp: Q9P2K8]	0.0280041
	229	Eukaryotic translation initiation factor 6	EIF6	[Sp: P56537]	0.277707
	230	Extracellular matrix protein 1	ECM1	[Sp: Q16610]	1.86821
	231	Extracellular matrix protein FRAS1	FRAS1	[Sp: Q86XX4]	0.0148772
	232	Extracellular superoxide dismutase [Cu-Zn]	SOD3	[Sp: P08294]	0.136577
	233	Ezrin	EZR	[Sp: P15311]	0.993336
	234	F-actin-capping protein subunit alpha-1	CAPZA1	[Sp: P52907]	0.123425
	235	F-actin-capping protein subunit beta	CAPZB	[Sp: P47756]	0.266599
	236	Far upstream element-binding protein 1	FUBP1	[Sp: Q96AE4]	0.270201
	237	Far upstream element-binding protein 2	KHSRP	[Sp: Q92945]	0.13602
	238	Fatty acid-binding protein, epidermal	FABP5	[Sp: Q01469]	13.6329
	239	Ferritin heavy chain	FTH1	[Sp: P02794]	0.833121
	240	Fibrinogen alpha chain	FGA	[Sp: P02671]	0.472102
	241	Fibrinogen beta chain	FGB	[Sp: P02675]	2.86252
	242	Fibrinogen gamma chain	FGG	[Sp: P02679]	3.38623
	243	Fibronectin	FN1	[Sp: P02751]	0.281791
	244	Fibulin-1	FBLN1	[Sp: P23142]	1.62239
	245	Filamin-A	FLNA	[Sp: P21333]	0.197188
	246	Filamin-B	FLNB	[Sp: O75369]	0.0837775
	247	Folate receptor alpha	FOLR1	[Sp: P15328]	0.263091
	248	Folate receptor gamma	FOLR3	[Sp: P41439]	0.151477
	249	Fructose-bisphosphate aldolase A	ALDOA	[Sp: P04075]	1.66624
	250	Fructose-bisphosphate aldolase B	ALDOB	[Sp: P05062]	0.138853
	251	Fructose-bisphosphate aldolase C	ALDOC	[Sp: P09972]	0.576776
	252	Galectin-1	LGALS1	[Sp: P09382]	0.302953
	253	Galectin-3	LGALS3	[Sp: P17931]	0.833121
	254	Galectin-3-binding protein	LGALS3BP	[Sp: Q08380]	0.666497
	255	Galectin-7	LGALS7	[Sp: P47929]	0.238035
	256	Gamma-glutamyl hydrolase	GGH	[Sp: Q92820]	0.45443
	257	Gamma-glutamylcyclotransferase	GGCT	[Sp: O75223]	1.66624
	258	Gamma-glutamyltranspeptidase 1	GGT1	[Sp: P19440]	0.231422
	259	Ganglioside GM2 activator	GM2A	[Sp: P17900]	0.666497
	260	Gelsolin	GSN	[Sp: P06396]	0.714104
	261	Glucosamine-6-phosphate isomerase 1	GNPDA1	[Sp: P46926]	0.347134
	262	Glucose-6-phosphate 1-dehydrogenase	G6PD	[Sp: P11413]	0.116249
	263	Glucose-6-phosphate isomerase	GPI	[Sp: P06744]	0.476069
	264	Glucosidase 2 subunit beta	PRKCSH	[Sp: P14314]	0.308563
	265	Glutamate dehydrogenase 1, mitochondrial	GLUD1	[Sp: P00367]	0.20828
	266	Glutamine synthetase	GLUL	[Sp: P15104]	0.769035
	267	Glutaminyl-peptide cyclotransferase	QPCT	[Sp: Q16769]	0.583185
	268	Glutathione peroxidase 1	GPX1	[Sp: P07203]	0.897207
	269	Glutathione reductase, mitochondrial	GSR	[Sp: P00390]	0.952138
	270	Glutathione S-transferase omega-1	GSTO1	[Sp: P78417]	0.605906
	271	Glutathione S-transferase P	GSTP1	[Sp: P09211]	1.46629
	272	Glutathione synthetase	GSS	[Sp: P48637]	0.0952138
	273	Glyceraldehyde-3-phosphate dehydrogenase	GAPDH	[Sp: P04406]	1.81772
	274	Glycogen phosphorylase, liver form	PYGL	[Sp: P06737]	0.0769035
	275	Glyoxalase domain-containing protein 4	GLOD4	[Sp: Q9HC38]	0.333248
	276	Golgi membrane protein 1	GOLM1	[Sp: Q8NBJ4]	0.111083
	277	Golgi-associated plant pathogenesis-related protein 1	GLIPR2	[Sp: Q9H4G4]	0.222166
	278	Grancalcin	GCA	[Sp: P28676]	0.51269
	279	Granulins	GRN	[Sp: P28799]	0.190428
	280	Growth arrest-specific protein 6	GAS6	[Sp: Q14393]	0.125754
	281	Growth factor receptor-bound protein 2	GRB2	[Sp: P62993]	0.624841
	282	GTP-binding nuclear protein Ran	RAN	[Sp: P62826]	0.185138
	283	Guanine nucleotide-binding protein G(I)/G(S)/G(T) subunit beta-1	GNB1	[Sp: P62873]	0.217336
	284	Guanine nucleotide-binding protein subunit beta-2-like 1	GNB2L1	[Sp: P63244]	0.277707
	285	Haptoglobin	HP	[Sp: P00738]	3.56231
	286	Haptoglobin-related protein	HPR	[Sp: P00739]	1.86619
	287	Heat shock 70 kDa protein 1A/1B	HSPA1A	[Sp: P08107]	0.724453
	288	Heat shock 70 kDa protein 1-like	HSPA1L	[Sp: P34931]	0.238035
	289	Heat shock cognate 71 kDa protein	HSPA8	[Sp: P11142]	0.763694
	290	Heat shock protein beta-1	HSPB1	[Sp: P04792]	2.15631
	291	Heat shock protein HSP 90-alpha	HSP90AA1	[Sp: P07900]	0.0908859
	292	Heat shock protein HSP 90-beta 2	HSP90AB2P	[Sp: Q58FF8]	0.178526
	293	Hematological and neurological expressed 1 protein	HN1	[Sp: Q9UK76]	0.238035
	294	Heme-binding protein 2	HEBP2	[Sp: Q9Y5Z4]	2.49936
	295	Hemoglobin subunit alpha	HBA1	[Sp: P69905]	33.8009
	296	Hemoglobin subunit beta	HBB	[Sp: P68871]	23.4789
	297	Hemoglobin subunit delta	HBD	[Sp: P02042]	2.36051
	298	Hemopexin	HPX	[Sp: P02790]	4.47802
	299	Heparin cofactor 2	SERPIND1	[Sp: P05546]	0.249936
	300	Hepatocyte growth factor-like protein	MST1	[Sp: P26927]	0.0555414
	301	Hepatoma-derived growth factor	HDGF	[Sp: P51858]	0.833121
	302	Hexokinase HKDC1	HKDC1	[Sp: Q2TB90]	0.0657727
	303	Hexokinase-3	HK3	[Sp: P52790]	0.0528966
	304	High mobility group protein B1	HMGB1	[Sp: P09429]	0.350788
	305	High mobility group protein B2	HMGB2	[Sp: P26583]	0.613879
	306	Histidine-rich glycoprotein	HRG	[Sp: P04196]	1.7237
	307	Histone H1.0	H1F0	[Sp: P07305]	0.217336
	308	Histone H1.1	HIST1H1A	[Sp: Q02539]	0.222166
	309	Histone H2A type 1-A	HIST1H2AA	[Sp: Q96QV6]	1.45796
	310	Histone H2B type 1-B	HIST1H2BB	[Sp: P33778]	2.66599
	311	Histone H2B type 1-C/E/F/G/I	HIST1H2BC	[Sp: P62807]	0.222166
	312	Histone H3.1t	HIST3H3	[Sp: Q16695]	1.35382
	313	Histone H4	HIST1H4A	[Sp: P62805]	2.0828
	314	Hornerin	HRNR	[Sp: Q86YZ3]	0.186227
	315	Hsc70-interacting protein	ST13	[Sp: P50502]	0.17237
	316	Hypoxanthine-guanine phosphoribosyltransferase	HPRT1	[Sp: P00492]	0.20828
	317	Ig alpha-1 chain C region	IGHA1	[Sp: P01876]	49.7095
	318	Ig alpha-2 chain C region	IGHA2	[Sp: P01877]	2.39522
	319	Ig delta chain C region	IGHD	[Sp: P01880]	0.434672
	320	Ig gamma-1 chain C region	IGHG1	[Sp: P01857]	15.1003
	321	Ig gamma-2 chain C region	IGHG2	[Sp: P01859]	8.67834
	322	Ig gamma-3 chain C region	IGHG3	[Sp: P01860]	1.02124
	323	Ig gamma-4 chain C region	IGHG4	[Sp: P01861]	1.0414
	324	Ig heavy chain V-I region HG3	HV102	[Sp: P01743]	0.833121
	325	Ig heavy chain V-III region GAL	HV320	[Sp: P01781]	2.61838
	326	Ig heavy chain V-III region HIL	HV310	[Sp: P01771]	1.16637
	327	Ig heavy chain V-III region NIE	HV309	[Sp: P01770]	0.740552
	328	Ig heavy chain V-III region TRO	HV301	[Sp: P01762]	3.33248
	329	Ig heavy chain V-III region VH26	HV303	[Sp: P01764]	1.11083
	330	Ig heavy chain V-III region WEA	HV302	[Sp: P01763]	1.19017
	331	Ig kappa chain C region	IGKC	[Sp: P01834]	62.9839
	332	Ig kappa chain V-I region AG	KV101	[Sp: P01593]	4.99873
	333	Ig kappa chain V-I region DEE	KV105	[Sp: P01597]	0.370276
	334	Ig kappa chain V-I region Kue	KV112	[Sp: P01604]	0.41656
	335	Ig kappa chain V-I region Lay	KV113	[Sp: P01605]	1.38853
	336	Ig kappa chain V-I region Wes	KV119	[Sp: P01611]	1.66624
	337	Ig kappa chain V-II region Cum	KV201	[Sp: P01614]	4.52266
	338	Ig kappa chain V-III region B6	KV301	[Sp: P01619]	2.22166
	339	Ig kappa chain V-III region NG9 (Fragment)	KV303	[Sp: P01621]	1.66624
	340	Ig kappa chain V-III region SIE	KV302	[Sp: P01620]	12.2191
	341	Ig kappa chain V-III region VG (Fragment)	KV309	[Sp: P04433]	1.38853
	342	Ig lambda chain V region 4A	LV001	[Sp: P04211]	2.99924
	343	Ig lambda chain V-I region HA	LV102	[Sp: P01700]	1.19017
	344	Ig lambda chain V-I region NEW	LV103	[Sp: P01701]	0.833121
	345	Ig lambda chain V-III region LOI	LV302	[Sp: P80748]	2.66599
	346	Ig lambda chain V-III region SH	LV301	[Sp: P01714]	0.952138
	347	Ig lambda-1 chain C regions	IGLC1	[Sp: P0CG04]	7.22038
	348	Ig lambda-2 chain C regions	IGLC2	[Sp: P0CG05]	6.66497
	349	Ig mu chain C region	IGHM	[Sp: P01871]	2.81537
	350	IgGFc-binding protein	FCGBP	[Sp: Q9Y6R7]	1.56867
	351	Immunoglobulin J chain	IGJ	[Sp: P01591]	5.88085
	352	Importin subunit beta-1	KPNB1	[Sp: Q14974]	0.0757383
	353	Inorganic pyrophosphatase	PPA1	[Sp: Q15181]	0.133299
	354	Insulin-like growth factor-binding protein 3	IGFBP3	[Sp: P17936]	0.20828
	355	Integrator complex subunit 1	INTS1	[Sp: Q8N201]	0.0234682
	356	Integrin alpha-M	ITGAM	[Sp: P11215]	0.105458
	357	Integrin beta-2	ITGB2	[Sp: P05107]	0.215994
	358	Inter-alpha-trypsin inhibitor heavy chain H1	ITIH1	[Sp: P19827]	0.116929
	359	Inter-alpha-trypsin inhibitor heavy chain H2	ITIH2	[Sp: P19823]	0.10414
	360	Inter-alpha-trypsin inhibitor heavy chain H4	ITIH4	[Sp: Q14624]	0.218524
	361	Intercellular adhesion molecule 1	ICAM1	[Sp: P05362]	0.10414
	362	Intercellular adhesion molecule 3	ICAM3	[Sp: P32942]	0.092569
	363	Interferon-induced guanylate-binding protein 2	GBP2	[Sp: P32456]	0.0854483
	364	Involucrin	IVL	[Sp: P07476]	2.8448
	365	Isocitrate dehydrogenase [NADP] cytoplasmic	IDH1	[Sp: O75874]	0.20828
	366	Isoform 2 of Tropomyosin alpha-4 chain	TPM4	[Sp: P67936]	0.289781
	367	Isoform TM30nm of Tropomyosin alpha-3 chain	TPM3	[Sp: P06753]	0.119017
	368	Kallikrein-10	KLK10	[Sp: O43240]	0.370276
	369	Kallikrein-11	KLK11	[Sp: Q9UBX7]	0.289781
	370	Kallikrein-13	KLK13	[Sp: Q9UKR3]	1.56823
	371	Kallikrein-6	KLK6	[Sp: Q92876]	1.24968
	372	Kallistatin	SERPINA4	[Sp: P29622]	0.322498
	373	Keratin, type I cuticular Ha1	KRT31	[Sp: Q15323]	0.123425
	374	Keratin, type I cytoskeletal 10	KRT10	[Sp: P13645]	4.33223
	375	Keratin, type I cytoskeletal 12	KRT12	[Sp: Q99456]	0.429998
	376	Keratin, type I cytoskeletal 13	KRT13	[Sp: P13646]	3.98888
	377	Keratin, type I cytoskeletal 14	KRT14	[Sp: P02533]	0.740552
	378	Keratin, type I cytoskeletal 15	KRT15	[Sp: P19012]	0.151477
	379	Keratin, type I cytoskeletal 16	KRT16	[Sp: P08779]	0.735107
	380	Keratin, type I cytoskeletal 17	KRT17	[Sp: Q04695]	0.185138
	381	Keratin, type I cytoskeletal 19	KRT19	[Sp: P08727]	0.201969
	382	Keratin, type I cytoskeletal 9	KRT9	[Sp: P35527]	4.21461
	383	Keratin, type II cytoskeletal 1	KRT1	[Sp: P04264]	4.99873
	384	Keratin, type II cytoskeletal 2 epidermal	KRT2	[Sp: P35908]	3.20752
	385	Keratin, type II cytoskeletal 3	KRT3	[Sp: P12035]	0.238035
	386	Keratin, type II cytoskeletal 4	KRT4	[Sp: P19013]	2.11658
	387	Keratin, type II cytoskeletal 5	KRT5	[Sp: P13647]	1.63079
	388	Keratin, type II cytoskeletal 6A	KRT6A	[Sp: P02538]	2.90049
	389	Keratin, type II cytoskeletal 6B	KRT6B	[Sp: P04259]	0.28448
	390	Keratin, type II cytoskeletal 7	KRT7	[Sp: P08729]	0.277707
	391	Keratin, type II cytoskeletal 78	KRT78	[Sp: Q8N1N4]	0.470894
	392	Keratin, type II cytoskeletal 8	KRT8	[Sp: P05787]	0.259193
	393	Keratinocyte proline-rich protein	KPRP	[Sp: Q5T749]	0.114913
	394	Kininogen-1	KNG1	[Sp: P01042]	0.581247
	395	Kunitz-type protease inhibitor 1	SPINT1	[Sp: O43278]	0.245036
	396	Lactotransferrin	LTF	[Sp: P02788]	7.41949
	397	Lamin-A/C	LMNA	[Sp: P02545]	0.338455
	398	Lamina-associated polypeptide 2, isoform alpha	TMPO	[Sp: P42166]	0.0793448
	399	Laminin subunit beta-3	LAMB3	[Sp: Q13751]	0.0350788
	400	Latent-transforming growth factor beta-binding protein 4	LTBP4	[Sp: Q8N2S1]	0.0490071
	401	Legumain	LGMN	[Sp: Q99538]	0.114913
	402	Leucine-rich alpha-2-glycoprotein	LRG1	[Sp: P02750]	0.902548
	403	Leucine-rich repeat flightless-interacting protein 2	LRRFIP2	[Sp: Q9Y608]	0.0476069
	404	Leukocyte elastase inhibitor	SERPINB1	[Sp: P30740]	2.14231
	405	Leukocyte surface antigen CD47	CD47	[Sp: Q08722]	0.227215
	406	Leukotriene A-4 hydrolase	LTA4H	[Sp: P09960]	0.0740552
	407	Limkain-b1	LKAP	[Sp: Q9Y4F3]	0.0254388
	408	Liver carboxylesterase 1	CES1	[Sp: P23141]	0.107499
	409	L-lactate dehydrogenase A chain	LDHA	[Sp: P00338]	0.287283
	410	Long palate, lung and nasal epithelium carcinoma-associated protein 1	LPLUNC1	[Sp: Q8TDL5]	2.62754
	411	Long-chain specific acyl-CoA dehydrogenase, mitochondrial	ACADL	[Sp: P28330]	0.142821
	412	Lumican	LUM	[Sp: P51884]	0.178526
	413	Lupus La protein	SSB	[Sp: P05455]	0.0757383
	414	Ly6/PLAUR domain-containing protein 3	LYPD3	[Sp: O95274]	0.666497
	415	Lymphocyte antigen 6D	LY6D	[Sp: Q14210]	1.19017
	416	Lymphocyte-specific protein 1	LSP1	[Sp: P33241]	0.15869
	417	Lysosomal alpha-mannosidase	MAN2B1	[Sp: O00754]	0.117341
	418	Lysosome-associated membrane glycoprotein 2	LAMP2	[Sp: P13473]	0.555414
	419	Lysozyme C	LYZ	[Sp: P61626]	1.87452
	420	Macrophage-capping protein	CAPG	[Sp: P40121]	2.0828
	421	Major vault protein	MVP	[Sp: Q14764]	0.10414
	422	Malate dehydrogenase, cytoplasmic	MDH1	[Sp: P40925]	0.151477
	423	Malate dehydrogenase, mitochondrial	MDH2	[Sp: P40926]	0.277707
	424	Maltase-glucoamylase, intestinal	MGAM	[Sp: O43451]	0.0785963
	425	Matrix metalloproteinase-9	MMP9	[Sp: P14780]	2.44836
	426	Mesencephalic astrocyte-derived neurotrophic factor	MANF	[Sp: P55145]	0.20828
	427	Mesothelin	MSLN	[Sp: Q13421]	0.102015
	428	Metalloproteinase inhibitor 1	TIMP1	[Sp: P01033]	0.77758
	429	Microtubule-associated protein 2	MAP2	[Sp: P11137]	0.0462845
	430	Microtubule-associated tumor suppressor 1	MTUS1	[Sp: Q9ULD2]	0.0350788
	431	Moesin	MSN	[Sp: P26038]	0.817402
	432	Monocyte differentiation antigen CD14	CD14	[Sp: P08571]	0.789272
	433	Mucin-1	MUC1	[Sp: P15941]	0.640862
	434	Mucin-16	MUC16	[Sp: Q8WXI7]	0.0569498
	435	Mucin-4	MUC4	[Sp: Q99102]	0.286665
	436	Mucin-5AC (Fragments)	MUC5AC	[Sp: P98088]	0.712128
	437	Mucin-5B	MUC5B	[Sp: Q9HC84]	2.50276
	438	Mucin-6	MUC6	[Sp: Q6W4X9]	0.144891
	439	Myeloblastin	PRTN3	[Sp: P24158]	2.99924
	440	Myeloperoxidase	MPO	[Sp: P05164]	2.87561
	441	Myosin light polypeptide 6	MYL6	[Sp: P60660]	0.138853
	442	Myosin-10	MYH10	[Sp: P35580]	0.0295783
	443	Myosin-11	MYH11	[Sp: P35749]	0.0591565
	444	Myosin-14	MYH14	[Sp: Q7Z406]	0.0617127
	445	Myosin-7	MYH7	[Sp: P12883]	0.0187218
	446	Myosin-9	MYH9	[Sp: P35579]	0.317379
	447	Myristoylated alanine-rich C-kinase substrate	MARCKS	[Sp: P29966]	1.4099
	448	Na(+)/H(+) exchange regulatory cofactor NHE-RF1	SLC9A3R1	[Sp: O14745]	0.246851
	449	N-acetylgalactosamine-6-sulfatase	GALNS	[Sp: P34059]	0.107499
	450	N-acetylglucosamine-1-phosphotransferase subunits alpha/beta	GNPTAB	[Sp: Q3T906]	0.035452
	451	N-acetylglucosamine-6-sulfatase	GNS	[Sp: P15586]	0.540403
	452	N-acetylmuramoyl-L-alanine amidase	PGLYRP2	[Sp: Q96PD5]	0.45443
	453	Nascent polypeptide-associated complex subunit alpha	NACA	[Sp: Q13765]	0.238035
	454	Nesprin-2	SYNE2	[Sp: Q8WXH0]	0.00639632
	455	Neurobeachin	NBEA	[Sp: Q8NFP9]	0.0183103
	456	Neuroblast differentiation-associated protein AHNAK	AHNAK	[Sp: Q09666]	0.174014
	457	Neutral alpha-glucosidase AB	GANAB	[Sp: Q14697]	0.0574566
	458	Neutrophil collagenase	MMP8	[Sp: P22894]	1.35382
	459	Neutrophil defensin 1	DEFA1	[Sp: P59665]	5.62357
	460	Neutrophil elastase	ELANE	[Sp: P08246]	0.833121
	461	Neutrophil gelatinase-associated lipocalin	LCN2	[Sp: P80188]	10.5182
	462	Nicotinamide phosphoribosyltransferase	NAMPT	[Sp: P43490]	0.225168
	463	Nidogen-1	NID1	[Sp: P14543]	0.0504922
	464	Non-secretory ribonuclease	RNASE2	[Sp: P10153]	0.908859
	465	Non-specific cytotoxic cell receptor protein 1 homolog	NCCRP1	[Sp: Q6ZVX7]	1.52135
	466	Non-specific lipid-transfer protein	SCP2	[Sp: P22307]	0.238035
	467	NSFL1 cofactor p47	NSFL1C	[Sp: Q9UNZ2]	0.246851
	468	Nuclear pore complex protein Nup160	NUP160	[Sp: Q12769]	0.0401504
	469	Nucleobindin-1	NUCB1	[Sp: Q02818]	0.166624
	470	Nucleoside diphosphate kinase	NME2P1	[Sp: O60361]	0.222166
	471	Olfactomedin-4	OLFM4	[Sp: Q6UX06]	0.624841
	472	Osteopontin	SPP1	[Sp: P10451]	0.144891
	473	OTU domain-containing protein 7A	OTUD7A	[Sp: Q8TE49]	0.0476069
	474	PDZ and LIM domain protein 1	PDLIM1	[Sp: O00151]	0.199949
	475	Pentraxin-related protein PTX3	PTX3	[Sp: P26022]	0.20828
	476	Peptidoglycan recognition protein 1	PGLYRP1	[Sp: O75594]	2.0828
	477	Peptidyl-glycine alpha-amidating monooxygenase	PAM	[Sp: P19021]	0.107499
	478	Peptidyl-prolyl cis-trans isomerase A	PPIA	[Sp: P62937]	0.769035
	479	Periostin	POSTN	[Sp: Q15063]	0.19769
	480	Periplakin	PPL	[Sp: O60437]	0.318849
	481	Peroxiredoxin-1	PRDX1	[Sp: Q06830]	2.66599
	482	Peroxiredoxin-2	PRDX2	[Sp: P32119]	1.54722
	483	Peroxiredoxin-5, mitochondrial	PRDX5	[Sp: P30044]	1.35382
	484	Peroxiredoxin-6	PRDX6	[Sp: P30041]	2.81178
	485	Phosphatidylethanolamine-binding protein 1	PEBP1	[Sp: P30086]	1.52739
	486	Phosphoglycerate kinase 1	PGK1	[Sp: P00558]	0.297543
	487	Phosphoglycerate mutase 1	PGAM1	[Sp: P18669]	1.66624
	488	Phospholipase B-like 1	PLBD1	[Sp: Q6P4A8]	0.350788
	489	Pigment epithelium-derived factor	SERPINF1	[Sp: P36955]	0.107499
	490	Plakophilin-3	PKP3	[Sp: Q9Y446]	0.0482969
	491	Plasma kallikrein	KLKB1	[Sp: P03952]	0.259193
	492	Plasma protease C1 inhibitor	SERPING1	[Sp: P05155]	1.5621
	493	Plasminogen	PLG	[Sp: P00747]	3.1242
	494	Plasminogen activator inhibitor 2	SERPINB2	[Sp: P05120]	0.114913
	495	Plastin-2	LCP1	[Sp: P13796]	3.33248
	496	Platelet-activating factor acetylhydrolase IB subunit beta	PAFAH1B2	[Sp: P68402]	0.41656
	497	Plectin-1	PLEC1	[Sp: Q15149]	0.0463919
	498	Poly(rC)-binding protein 1	PCBP1	[Sp: Q15365]	0.31242
	499	Polyadenylate-binding protein 1	PABPC1	[Sp: P11940]	0.199949
	500	Polycystin-1	PKD1	[Sp: P98161]	0.0130175
	501	Polymeric immunoglobulin receptor	PIGR	[Sp: P01833]	4.01858
	502	Prefoldin subunit 2	PFDN2	[Sp: Q9UHV9]	0.238035
	503	Proactivator polypeptide	PSAP	[Sp: P07602]	0.595086
	504	Profilin-1	PFN1	[Sp: P07737]	2.66599
	505	Programmed cell death 6-interacting protein	PDCD6IP	[Sp: Q8WUM4]	0.0806246
	506	Programmed cell death protein 6	PDCD6	[Sp: O75340]	0.769035
	507	Prohibitin-2	PHB2	[Sp: Q99623]	0.107499
	508	Prolyl endopeptidase	PREP	[Sp: P48147]	0.10414
	509	Prominin-1	PROM1	[Sp: O43490]	0.133299
	510	Prominin-2	PROM2	[Sp: Q8N271]	0.0724453
	511	Properdin	CFP	[Sp: P27918]	0.333248
	512	Prostaglandin-H2 D-isomerase	PTGDS	[Sp: P41222]	0.769035
	513	Prostate-specific antigen	KLK3	[Sp: P07288]	0.370276
	514	Proteasome activator complex subunit 1	PSME1	[Sp: Q06323]	0.555414
	515	Proteasome subunit alpha type-1	PSMA1	[Sp: P25786]	0.833121
	516	Proteasome subunit alpha type-2	PSMA2	[Sp: P25787]	0.476069
	517	Proteasome subunit alpha type-3	PSMA3	[Sp: P25788]	1.56823
	518	Proteasome subunit alpha type-4	PSMA4	[Sp: P25789]	0.151477
	519	Proteasome subunit alpha type-5	PSMA5	[Sp: P28066]	0.897207
	520	Proteasome subunit alpha type-6	PSMA6	[Sp: P60900]	1.29597
	521	Proteasome subunit alpha type-7	PSMA7	[Sp: O14818]	0.289781
	522	Proteasome subunit beta type-1	PSMB1	[Sp: P20618]	0.793448
	523	Proteasome subunit beta type-2	PSMB2	[Sp: P49721]	0.333248
	524	Proteasome subunit beta type-3	PSMB3	[Sp: P49720]	0.605906
	525	Proteasome subunit beta type-4	PSMB4	[Sp: P28070]	0.757383
	526	Proteasome subunit beta type-5	PSMB5	[Sp: P28074]	0.238035
	527	Proteasome subunit beta type-6	PSMB6	[Sp: P28072]	0.302953
	528	Proteasome subunit beta type-7	PSMB7	[Sp: Q99436]	0.277707
	529	Proteasome subunit beta type-8	PSMB8	[Sp: P28062]	0.624841
	530	Proteasome subunit beta type-9	PSMB9	[Sp: P28065]	0.499873
	531	Protein AMBP	AMBP	[Sp: P02760]	0.869344
	532	Protein argonaute-4	EIF2C4	[Sp: Q9HCK5]	0.0555414
	533	Protein canopy homolog 2	CNPY2	[Sp: Q9Y2B0]	0.41656
	534	Protein disulfide-isomerase	P4HB	[Sp: P07237]	0.492299
	535	Protein disulfide-isomerase A3	PDIA3	[Sp: P30101]	0.113607
	536	Protein disulfide-isomerase A4	PDIA4	[Sp: P13667]	0.0694267
	537	Protein disulfide-isomerase A6	PDIA6	[Sp: Q15084]	0.483748
	538	Protein DJ-1	PARK7	[Sp: Q99497]	1.06034
	539	Protein FAM3C	FAM3C	[Sp: Q92520]	0.217336
	540	Protein IWS1 homolog	IWS1	[Sp: Q96ST2]	0.062877
	541	Protein Jumonji	JARID2	[Sp: Q92833]	0.0504922
	542	Protein S100-A10	S100A10	[Sp: P60903]	0.952138
	543	Protein S100-A11	S100A11	[Sp: P31949]	4.62845
	544	Protein S100-A12	S100A12	[Sp: P80511]	5.55414
	545	Protein S100-A14	S100A14	[Sp: Q9HCY8]	1.0414
	546	Protein S100-A2	S100A2	[Sp: P29034]	0.833121
	547	Protein S100-A4	S100A4	[Sp: P26447]	2.91592
	548	Protein S100-A6	S100A6	[Sp: P06703]	1.11083
	549	Protein S100-A7	S100A7	[Sp: P31151]	3.33248
	550	Protein S100-A8	S100A8	[Sp: P05109]	60.9844
	551	Protein S100-A9	S100A9	[Sp: P06702]	40.7304
	552	Protein S100-P	S100P	[Sp: P25815]	1.24968
	553	Protein SET	SET	[Sp: Q01105]	0.263091
	554	Protein unc-80 homolog	UNC80	[Sp: Q8N2C7]	0.0159449
	555	Protein zwilch homolog	ZWILCH	[Sp: Q9H900]	0.100984
	556	Protein-glutamine gamma-glutamyltransferase E	TGM3	[Sp: Q08188]	0.646094
	557	Protein-glutamine gamma-glutamyltransferase K	TGM1	[Sp: P22735]	0.17726
	558	Protein-L-isoaspartate(D-aspartate) O-methyltransferase	PCMT1	[Sp: P22061]	0.20828
	559	Prothrombin	F2	[Sp: P00734]	0.952138
	560	Pterin-4-alpha-carbinolamine dehydratase	PCBD1	[Sp: P61457]	0.41656
	561	Puromycin-sensitive aminopeptidase	NPEPPS	[Sp: P55786]	0.0605906
	562	Pyruvate carboxylase, mitochondrial	PC	[Sp: P11498]	0.0561655
	563	Pyruvate kinase isozymes M1/M2	PKM2	[Sp: P14618]	0.753776
	564	Quinone oxidoreductase PIG3	TP53I3	[Sp: Q53FA7]	1.0414
	565	Ras GTPase-activating-like protein IQGAP1	IQGAP1	[Sp: P46940]	0.136781
	566	Ras-related protein Rab-10	RAB10	[Sp: P61026]	0.294043
	567	Ras-related protein Rab-2A	RAB2A	[Sp: P61019]	0.357052
	568	Receptor-type tyrosine-protein phosphatase C	PTPRC	[Sp: P08575]	0.0378691
	569	Receptor-type tyrosine-protein phosphatase eta	PTPRJ	[Sp: Q12913]	0.0427241
	570	Resistin	RETN	[Sp: Q9HD89]	2.29108
	571	Retinal dehydrogenase 1	ALDH1A1	[Sp: P00352]	0.308563
	572	Retinal guanylyl cyclase 1	GUCY2D	[Sp: Q02846]	0.041656
	573	Retinol-binding protein 4	RBP4	[Sp: P02753]	1.08306
	574	Rho GDP-dissociation inhibitor 1	ARHGDIA	[Sp: P52565]	0.6861
	575	Rho GDP-dissociation inhibitor 2	ARHGDIB	[Sp: P52566]	0.555414
	576	Ribonuclease inhibitor	RNH1	[Sp: P13489]	0.114913
	577	Ribonuclease T2	RNASET2	[Sp: O00584]	0.41656
	578	Ribose-5-phosphate isomerase	RPIA	[Sp: P49247]	0.192259
	579	Ribosome-binding protein 1	RRBP1	[Sp: Q9P2E9]	0.0774996
	580	RNA exonuclease 1 homolog	REXO1	[Sp: Q8N1G1]	0.0401504
	581	Scavenger receptor cysteine-rich type 1 protein M130	CD163	[Sp: Q86VB7]	0.0666497
	582	Selenium-binding protein 1	SELENBP1	[Sp: Q13228]	0.41656
	583	Semenogelin-1	SEMG1	[Sp: P04279]	0.0833121
	584	Semenogelin-2	SEMG2	[Sp: Q02383]	0.10414
	585	Serine protease inhibitor Kazal-type 5	SPINK5	[Sp: Q9NQ38]	0.155328
	586	Serine/threonine-protein kinase mTOR	MTOR	[Sp: P42345]	0.0270201
	587	Serine/threonine-protein kinase OSR1	OXSR1	[Sp: O95747]	0.0900671
	588	Serotransferrin	TF	[Sp: P02787]	12.2885
	589	Serpin B10	SERPINB10	[Sp: P48595]	0.192259
	590	Serpin B13	SERPINB13	[Sp: Q9UIV8]	0.444331
	591	Serpin B3	SERPINB3	[Sp: P29508]	7.30583
	592	Serpin B4	SERPINB4	[Sp: P48594]	0.192259
	593	Serpin B8	SERPINB8	[Sp: P50452]	0.0854483
	594	Serum albumin	ALB	[Sp: P02768]	93.232
	595	Serum paraoxonase/arylesterase 1	PON1	[Sp: P27169]	0.144891
	596	SH3 domain-binding glutamic acid-rich-like protein	SH3BGRL	[Sp: O75368]	2.29108
	597	SH3 domain-binding glutamic acid-rich-like protein 2	SH3BGRL2	[Sp: Q9UJC5]	0.740552
	598	SH3 domain-binding glutamic acid-rich-like protein 3	SH3BGRL3	[Sp: Q9H299]	0.476069
	599	Small proline-rich protein 2A	SPRR2A	[Sp: P35326]	5.83185
	600	Small proline-rich protein 3	SPRR3	[Sp: Q9UBC9]	5.43721
	601	Smith-Magenis syndrome chromosomal region candidate gene 7 protein-like	SMCR7L	[Sp: Q9NQG6]	0.114913
	602	Sodium/potassium-transporting ATPase subunit alpha-1	ATP1A1	[Sp: P05023]	0.0520701
	603	Sorting nexin-12	SNX12	[Sp: Q9UMY4]	0.333248
	604	Spectrin alpha chain, brain	SPTAN1	[Sp: Q13813]	0.134886
	605	Stanniocalcin-1	STC1	[Sp: P52823]	0.249936
	606	Stress-70 protein, mitochondrial	HSPA9	[Sp: P38646]	0.188631
	607	Stress-induced-phosphoprotein 1	STIP1	[Sp: P31948]	0.196028
	608	Succinate dehydrogenase [ubiquinone] flavoprotein subunit, mitochondrial	SDHA	[Sp: P31040]	0.0680099
	609	Sulfhydryl oxidase 1	QSOX1	[Sp: O00391]	0.518993
	610	Superoxide dismutase [Cu-Zn]	SOD1	[Sp: P00441]	0.757383
	611	Superoxide dismutase [Mn], mitochondrial	SOD2	[Sp: P04179]	1.11083
	612	Synaptic vesicle membrane protein VAT-1 homolog	VAT1	[Sp: Q99536]	1.07816
	613	Syndecan-1	SDC1	[Sp: P18827]	0.92569
	614	Synphilin-1	SNCAIP	[Sp: Q9Y6H5]	0.0605906
	615	Syntaxin-7	STX7	[Sp: O15400]	0.476069
	616	Talin-1	TLN1	[Sp: Q9Y490]	0.199111
	617	Tenascin	TNC	[Sp: P24821]	0.178072
	618	Teneurin-1	ODZ1	[Sp: Q9UKZ4]	0.0295783
	619	Thioredoxin	TXN	[Sp: P10599]	7.61711
	620	Thioredoxin reductase 1, cytoplasmic	TXNRD1	[Sp: Q16881]	0.215994
	621	Thioredoxin-dependent peroxide reductase, mitochondrial	PRDX3	[Sp: P30048]	0.444331
	622	Thrombospondin type-1 domain-containing protein 4	THSD4	[Sp: Q6ZMP0]	0.135101
	623	Thymidine phosphorylase	TYMP	[Sp: P19971]	0.10414
	624	Thyroxine-binding globulin	SERPINA7	[Sp: P05543]	0.15869
	625	Tight junction protein ZO-1	TJP1	[Sp: Q07157]	0.0403123
	626	Titin	TTN	[Sp: Q8WZ42]	0.00522333
	627	Transaldolase	TALDO1	[Sp: P37837]	1.02538
	628	Transcription elongation factor SPT6	SUPT6H	[Sp: Q7KZ85]	0.0420061
	629	Transforming growth factor-beta-induced protein ig-h3	TGFBI	[Sp: Q15582]	0.106356
	630	Transitional endoplasmic reticulum ATPase	VCP	[Sp: P55072]	0.584646
	631	Transketolase	TKT	[Sp: P29401]	1.54999
	632	Translin	TSN	[Sp: Q15631]	0.350788
	633	Transmembrane protease serine 11B	TMPRSS11B	[Sp: Q86T26]	0.238035
	634	Transmembrane protease serine 11D	TMPRSS11D	[Sp: O60235]	0.833121
	635	Transmembrane protease serine 11E	TMPRSS11E	[Sp: Q9UL52]	0.26035
	636	Transmembrane protein 201	TMEM201	[Sp: Q5SNT2]	0.0854483
	637	Transthyretin	TTR	[Sp: P02766]	4.79045
	638	Trifunctional enzyme subunit beta, mitochondrial	HADHB	[Sp: P55084]	0.17237
	639	Triosephosphate isomerase	TPI1	[Sp: P60174]	2.19641
	640	Tropomyosin alpha-1 chain	TPM1	[Sp: P09493]	1.11083
	641	Tryptophanyl-tRNA synthetase, cytoplasmic	WARS	[Sp: P23381]	0.201969
	642	Tubulin alpha-1A chain	TUBA1A	[Sp: Q71U36]	0.459653
	643	Tubulin-specific chaperone A	TBCA	[Sp: O75347]	0.294043
	644	Tumor suppressor candidate gene 1 protein	TUSC1	[Sp: Q2TAM9]	0.114913
	645	Tumor-associated calcium signal transducer 2	TACSTD2	[Sp: P09758]	0.378691
	646	Twinfilin-2	TWF2	[Sp: Q6IBS0]	0.107499
	647	Ubiquilin-1	UBQLN1	[Sp: Q9UMX0]	0.138853
	648	Ubiquitin	RPS27A	[Sp: P62988]	2.91592
	649	Ubiquitin-conjugating enzyme E2 L3	UBE2L3	[Sp: P68036]	0.476069
	650	Ubiquitin-conjugating enzyme E2 N	UBE2N	[Sp: P61088]	0.714104
	651	Ubiquitin-conjugating enzyme E2 variant 1	UBE2V1	[Sp: Q13404]	1.27418
	652	Ubiquitin-fold modifier 1	UFM1	[Sp: P61960]	0.833121
	653	Ubiquitin-protein ligase E3A	UBE3A	[Sp: Q05086]	0.0617127
	654	UPF0568 protein C14orf166	C14orf166	[Sp: Q9Y224]	0.396724
	655	Urokinase plasminogen activator surface receptor	PLAUR	[Sp: Q03405]	0.192259
	656	UV excision repair protein RAD23 homolog B	RAD23B	[Sp: P54727]	0.41656
	657	Vascular non-inflammatory molecule 2	VNN2	[Sp: O95498]	0.138853
	658	Vasodilator-stimulated phosphoprotein	VASP	[Sp: P50552]	0.0854483
	659	Versican core protein	VCAN	[Sp: P13611]	0.0234682
	660	Vimentin	VIM	[Sp: P08670]	0.658747
	661	Vinculin	VCL	[Sp: P18206]	1.05876
	662	Vitamin D-binding protein	GC	[Sp: P02774]	4.03937
	663	Vitronectin	VTN	[Sp: P04004]	0.999745
	664	V-type proton ATPase subunit B, kidney isoform	ATP6V1B1	[Sp: P15313]	0.142821
	665	WAP four-disulfide core domain protein 2	WFDC2	[Sp: Q14508]	10.2355
	666	Zinc finger protein 142	ZNF142	[Sp: P52746]	0.0236346
	667	Zinc finger protein 573	ZNF573	[Sp: Q86YE8]	0.0537497
	668	Zinc finger protein 626	ZNF626	[Sp: Q68DY1]	0.0724453
	669	Zinc-alpha-2-glycoprotein	AZGP1	[Sp: P25311]	2.87805
