# Supplementary material for: A feasibility study to identify proteins in the residual Pap test fluid of women with normal cytology by mass spectrometry-based proteomics
Source: Clin Proteomics. 2014 Jul 14;11(1):30. doi: 10.1186/1559-0275-11-30 (PMC4106909; doi:10.1186/1559-0275-11-30)
Supplement: Additional file 2 — MS/MS data of Pap test fluid from 5 individuals. [file 1559-0275-11-30-S2.xlsx]

## Sheet: NP94
Additional Table 3 -Overview of proteins in sample NP94
Sp: Swiss-Prot		Identified Proteins	Gene Name	Accession number	NSAF
	1	14-3-3 protein gamma	YWHAG	[Sp: P61981]	0.455133
	2	14-3-3 protein sigma	SFN	[Sp: P31947]	1.82053
	3	14-3-3 protein zeta/delta	YWHAZ	[Sp: P63104]	2.18464
	4	60S ribosomal protein L18	RPL18	[Sp: Q07020]	0.269708
	5	6-phosphogluconate dehydrogenase, decarboxylating	PGD	[Sp: P52209]	0.303422
	6	78 kDa glucose-regulated protein	HSPA5	[Sp: P11021]	0.21418
	7	Actin, cytoplasmic 1	ACTB	[Sp: P60709]	8.36096
	8	ADP-ribosyl cyclase 2	BST1	[Sp: Q10588]	0.455133
	9	Afamin	AFM	[Sp: P43652]	1.82053
	10	Agrin	AGRN	[Sp: O00468]	0.108688
	11	Alpha-1-acid glycoprotein 1	ORM1	[Sp: P02763]	4.76139
	12	Alpha-1-acid glycoprotein 2	ORM2	[Sp: P19652]	7.5622
	13	Alpha-1-antichymotrypsin	SERPINA3	[Sp: P01011]	1.0403
	14	Alpha-1-antitrypsin	SERPINA1	[Sp: P01009]	17.5551
	15	Alpha-1B-glycoprotein	A1BG	[Sp: P04217]	7.06145
	16	Alpha-2-antiplasmin	SERPINF2	[Sp: P08697]	0.878877
	17	Alpha-2-HS-glycoprotein	AHSG	[Sp: P02765]	4.73338
	18	Alpha-2-macroglobulin	A2M	[Sp: P01023]	3.76808
	19	Alpha-2-macroglobulin-like protein 1	A2ML1	[Sp: A8K2U0]	0.984071
	20	Alpha-actinin-1	ACTN1	[Sp: P12814]	0.798041
	21	Alpha-actinin-4	ACTN4	[Sp: O43707]	3.64106
	22	Alpha-amylase 1	AMY1A	[Sp: P04745]	0.728212
	23	Alpha-enolase	ENO1	[Sp: P06733]	0.809125
	24	Angiotensinogen	AGT	[Sp: P01019]	0.728212
	25	Annexin A1	ANXA1	[Sp: P04083]	2.11416
	26	Annexin A11	ANXA11	[Sp: P50995]	0.260076
	27	Annexin A3	ANXA3	[Sp: P12429]	0.331006
	28	Annexin A5	ANXA5	[Sp: P08758]	0.260076
	29	Antileukoproteinase	SLPI	[Sp: P03973]	2.97905
	30	Apolipoprotein A-I	APOA1	[Sp: P02647]	4.85475
	31	Apolipoprotein A-II	APOA2	[Sp: P02652]	1.45642
	32	Apolipoprotein D	APOD	[Sp: P05090]	7.5622
	33	Apolipoprotein E	APOE	[Sp: P02649]	0.416121
	34	Aspartate aminotransferase, cytoplasmic	GOT1	[Sp: P17174]	2.42737
	35	Attractin	ATRN	[Sp: O75882]	0.286376
	36	Azurocidin	AZU1	[Sp: P20160]	2.50323
	37	Basement membrane-specific heparan sulfate proteoglycan core protein	HSPG2	[Sp: P98160]	0.107542
	38	Beta-2-glycoprotein 1	APOH	[Sp: P02749]	4.34127
	39	BPI fold-containing family B member 1	BPIFB1	[Sp: Q8TDL5]	5.88171
	40	Brain acid soluble protein 1	BASP1	[Sp: P80723]	2.60076
	41	BTB/POZ domain-containing protein KCTD12	KCTD12	[Sp: Q96CX2]	0.693535
	42	C4b-binding protein alpha chain	C4BPA	[Sp: P04003]	0.260076
	43	Cadherin-1	CDH1	[Sp: P12830]	0.710451
	44	Calmodulin-like protein 3	CALML3	[Sp: P27482]	5.72167
	45	Calmodulin-like protein 5	CALML5	[Sp: Q9NZT1]	1.21369
	46	Calpain small subunit 1	CAPNS1	[Sp: P04632]	2.0481
	47	Calpain-1 catalytic subunit	CAPN1	[Sp: P07384]	0.840245
	48	Carbonic anhydrase 1	CA1	[Sp: P00915]	0.728212
	49	Carcinoembryonic antigen-related cell adhesion molecule 5	CEACAM5	[Sp: P06731]	1.21369
	50	Carcinoembryonic antigen-related cell adhesion molecule 7	CEACAM7	[Sp: Q14002]	1.65503
	51	Cartilage intermediate layer protein 1	CILP	[Sp: O75339]	0.173384
	52	Cartilage oligomeric matrix protein	COMP	[Sp: P49747]	0.154939
	53	Cathepsin B	CTSB	[Sp: P07858]	4.49778
	54	Cathepsin G	CTSG	[Sp: P08311]	1.82053
	55	Cathepsin L1	CTSL1	[Sp: P07711]	0.455133
	56	Cathepsin S	CTSS	[Sp: P25774]	0.469814
	57	Cathepsin Z	CTSZ	[Sp: Q9UBR2]	0.455133
	58	CD177 antigen	CD177	[Sp: Q8N6Q3]	0.331006
	59	CD5 antigen-like	CD5L	[Sp: O43866]	0.280082
	60	CD59 glycoprotein	CD59	[Sp: P13987]	0.910265
	61	Ceruloplasmin	CP	[Sp: P00450]	4.91863
	62	Coagulation factor XII	F12	[Sp: P00748]	0.910265
	63	Complement C1s subcomponent	C1S	[Sp: P09871]	0.151711
	64	Complement C3	C3	[Sp: P01024]	8.47488
	65	Complement C4-A	C4A	[Sp: P0C0L4]	0.0592042
	66	Complement component C6	C6	[Sp: P13671]	0.38327
	67	Complement component C7	C7	[Sp: P10643]	0.463408
	68	Complement component C8 alpha chain	C8A	[Sp: P07357]	1.00129
	69	Complement component C8 beta chain	C8B	[Sp: P07358]	0.343496
	70	Complement component C8 gamma chain	C8G	[Sp: P07360]	2.97905
	71	Complement component C9	C9	[Sp: P02748]	7.80227
	72	Complement factor B	CFB	[Sp: P00751]	7.64623
	73	Complement factor D	CFD	[Sp: P00746]	0.445844
	74	Complement factor H	CFH	[Sp: P08603]	2.91285
	75	Complement factor I	CFI	[Sp: P05156]	0.746884
	76	Cornifin-B	SPRR1B	[Sp: P22528]	0.0302163
	77	Cornulin	CRNN	[Sp: Q9UBG3]	1.65503
	78	Corticosteroid-binding globulin	SERPINA6	[Sp: P08185]	0.662011
	79	Cystatin-A	CSTA	[Sp: P01040]	2.02281
	80	Cystatin-B	CSTB	[Sp: P04080]	11.3783
	81	Cystatin-C	CST3	[Sp: P01034]	3.03422
	82	Cytosolic non-specific dipeptidase	CNDP2	[Sp: Q96KP4]	0.303422
	83	D-dopachrome decarboxylase-like protein	DDTL	[Sp: A6NHG4]	0.993017
	84	Deleted in malignant brain tumors 1 protein	DMBT1	[Sp: Q9UGM3]	0.447671
	85	Dermcidin	DCD	[Sp: P81605]	2.08061
	86	Desmoglein-1	DSG1	[Sp: Q02413]	0.325095
	87	Desmoglein-3	DSG3	[Sp: P32926]	0.185139
	88	Desmoplakin	DSP	[Sp: P15924]	0.0280082
	89	Dipeptidyl peptidase 4	DPP4	[Sp: P27487]	0.285573
	90	Dual oxidase 2	DUOX2	[Sp: Q9NRD8]	0.0743074
	91	Elongation factor 1-alpha 1	EEF1A1	[Sp: P68104]	0.455133
	92	Elongation factor 1-gamma	EEF1G	[Sp: P26641]	0.352361
	93	Epididymal secretory protein E1	NPC2	[Sp: P61916]	3.64106
	94	ERO1-like protein alpha	ERO1L	[Sp: Q96HE7]	0.196814
	95	Erythrocyte band 7 integral membrane protein	STOM	[Sp: P27105]	0.728212
	96	Ezrin	EZR	[Sp: P15311]	0.280082
	97	Fatty acid-binding protein, epidermal	FABP5	[Sp: Q01469]	5.29609
	98	Ferritin heavy chain	FTH1	[Sp: P02794]	0.606844
	99	Ferritin light chain	FTL	[Sp: P02792]	1.96057
	100	Fibrinogen beta chain	FGB	[Sp: P02675]	6.6286
	101	Fibulin-1	FBLN1	[Sp: P23142]	3.54524
	102	Fructose-bisphosphate aldolase A	ALDOA	[Sp: P04075]	2.27566
	103	Fructose-bisphosphate aldolase C	ALDOC	[Sp: P09972]	0.840245
	104	Galectin-3	LGALS3	[Sp: P17931]	1.51711
	105	Galectin-3-binding protein	LGALS3BP	[Sp: Q08380]	1.24836
	106	Gamma-glutamylcyclotransferase	GGCT	[Sp: O75223]	0.662011
	107	Glucose-6-phosphate isomerase	GPI	[Sp: P06744]	0.260076
	108	Glutamine synthetase	GLUL	[Sp: P15104]	1.54045
	109	Glutathione peroxidase 1	GPX1	[Sp: P07203]	0.560163
	110	Glutathione synthetase	GSS	[Sp: P48637]	0.208061
	111	Glyceraldehyde-3-phosphate dehydrogenase	GAPDH	[Sp: P04406]	1.82053
	112	Haptoglobin	HP	[Sp: P00738]	12.1787
	113	Heat shock 70 kDa protein 1A/1B	HSPA1A	[Sp: P08107]	0.554075
	114	Heat shock cognate 71 kDa protein	HSPA8	[Sp: P11142]	0.227566
	115	Heat shock protein beta-1	HSPB1	[Sp: P04792]	2.78434
	116	Heme-binding protein 2	HEBP2	[Sp: Q9Y5Z4]	1.21369
	117	Hemoglobin subunit alpha	HBA1	[Sp: P69905]	24.4471
	118	Hemoglobin subunit beta	HBB	[Sp: P68871]	13.9022
	119	Hemoglobin subunit delta	HBD	[Sp: P02042]	3.33764
	120	Hemopexin	HPX	[Sp: P02790]	17.295
	121	Histidine-rich glycoprotein	HRG	[Sp: P04196]	3.2644
	122	Histone H2A type 1-B/E	HIST1H2AB	[Sp: P04908]	0.85672
	123	Histone H2B type 1-J	HIST1H2BJ	[Sp: P06899]	0.97095
	124	Histone H4	HIST1H4A	[Sp: P62805]	9.10265
	125	Hornerin	HRNR	[Sp: Q86YZ3]	0.085672
	126	Hypoxanthine-guanine phosphoribosyltransferase	HPRT1	[Sp: P00492]	0.303422
	127	Ig alpha-1 chain C region	IGHA1	[Sp: P01876]	2.12395
	128	Ig delta chain C region	IGHD	[Sp: P01880]	0.633228
	129	Ig gamma-1 chain C region	IGHG1	[Sp: P01857]	22.0739
	130	Ig gamma-3 chain C region	IGHG3	[Sp: P01860]	4.11088
	131	Ig gamma-4 chain C region	IGHG4	[Sp: P01861]	1.82053
	132	Ig heavy chain V-I region HG3	HV102	[Sp: P01743]	4.73338
	133	Ig heavy chain V-I region V35	HV103	[Sp: P23083]	4.85475
	134	Ig heavy chain V-III region BRO	HV305	[Sp: P01766]	4.68136
	135	Ig heavy chain V-III region HIL	HV310	[Sp: P01771]	7.28212
	136	Ig heavy chain V-III region NIE	HV309	[Sp: P01770]	1.61825
	137	Ig heavy chain V-III region TRO	HV301	[Sp: P01762]	1.21369
	138	Ig heavy chain V-III region VH26	HV303	[Sp: P01764]	7.88897
	139	Ig heavy chain V-III region WAS	HV315	[Sp: P01776]	0.312091
	140	Ig kappa chain V-I region AG	KV101	[Sp: P01593]	15.1711
	141	Ig kappa chain V-I region AU	KV102	[Sp: P01594]	3.64106
	142	Ig kappa chain V-I region BAN	KV122	[Sp: P04430]	1.21369
	143	Ig kappa chain V-I region Gal	KV107	[Sp: P01599]	0.546159
	144	Ig kappa chain V-I region HK101 (Fragment)	KV109	[Sp: P01601]	2.7308
	145	Ig kappa chain V-I region Ka	KV111	[Sp: P01603]	1.0403
	146	Ig kappa chain V-I region Ni	KV121	[Sp: P01613]	1.56045
	147	Ig kappa chain V-II region Cum	KV201	[Sp: P01614]	6.76197
	148	Ig kappa chain V-II region RPMI 6410	KV206	[Sp: P06310]	5.46159
	149	Ig kappa chain V-III region CLL	KV308	[Sp: P04207]	7.80227
	150	Ig kappa chain V-III region VG (Fragment)	KV309	[Sp: P04433]	4.2479
	151	Ig kappa chain V-III region VH (Fragment)	KV310	[Sp: P04434]	1.21369
	152	Ig kappa chain V-III region WOL	KV305	[Sp: P01623]	26.5277
	153	Ig kappa chain V-IV region (Fragment)	IGKV4-1	[Sp: P06312]	9.10265
	154	Ig lambda chain V region 4A	LV001	[Sp: P04211]	2.18464
	155	Ig lambda chain V-I region NEW	LV103	[Sp: P01701]	1.21369
	156	Ig lambda chain V-I region WAH	LV106	[Sp: P04208]	0.260076
	157	Ig lambda chain V-II region TRO	LV204	[Sp: P01707]	0.910265
	158	Ig lambda chain V-III region SH	LV301	[Sp: P01714]	3.64106
	159	Ig lambda-2 chain C regions	IGLC2	[Sp: P0CG05]	38.4334
	160	Ig lambda-7 chain C region	IGLC7	[Sp: A0M8Q6]	1.09232
	161	IgGFc-binding protein	FCGBP	[Sp: Q9Y6R7]	2.739
	162	Immunoglobulin J chain	IGJ	[Sp: P01591]	12.4224
	163	Immunoglobulin lambda-like polypeptide 5	IGLL5	[Sp: B9A064]	4.36927
	164	Insulin-like growth factor-binding protein 3	IGFBP3	[Sp: P17936]	0.758554
	165	Integrin alpha-M	ITGAM	[Sp: P11215]	0.0921788
	166	Integrin beta-2	ITGB2	[Sp: P05107]	0.202281
	167	Inter-alpha-trypsin inhibitor heavy chain H1	ITIH1	[Sp: P19827]	0.255513
	168	Involucrin	IVL	[Sp: P07476]	2.13135
	169	Isoform 1 of Complement decay-accelerating factor	CD55	[Sp: P08174]	1.02405
	170	Isoform 1 of Vinculin	VCL	[Sp: P18206]	0.265494
	171	Isoform 1B of Desmocollin-1	DSC1	[Sp: Q08554]	0.246852
	172	Isoform 2 of 15-hydroxyprostaglandin dehydrogenase [NAD(+)]	HPGD	[Sp: P15428]	1.21369
	173	Isoform 2 of 5'-nucleotidase	NT5E	[Sp: P21589]	0.266419
	174	Isoform 2 of Acid ceramidase	ASAH1	[Sp: Q13510]	0.693535
	175	Isoform 2 of Acyl-CoA-binding protein	DBI	[Sp: P07108]	1.3654
	176	Isoform 2 of Annexin A2	ANXA2	[Sp: P07355]	1.95057
	177	Isoform 2 of Calpastatin	CAST	[Sp: P20810]	0.42836
	178	Isoform 2 of Carcinoembryonic antigen-related cell adhesion molecule 1	CEACAM1	[Sp: P13688]	1.26037
	179	Isoform 2 of Clusterin	CLU	[Sp: P10909]	1.43436
	180	Isoform 2 of Cysteine-rich secretory protein 3	CRISP3	[Sp: P54108]	2.42737
	181	Isoform 2 of EGF-containing fibulin-like extracellular matrix protein 1	EFEMP1	[Sp: Q12805]	0.227566
	182	Isoform 2 of Fibrinogen alpha chain	FGA	[Sp: P02671]	0.97095
	183	Isoform 2 of Filamin-A	FLNA	[Sp: P21333]	0.0646342
	184	Isoform 2 of Gelsolin	GSN	[Sp: P06396]	1.95057
	185	Isoform 2 of Inter-alpha-trypsin inhibitor heavy chain H4	ITIH4	[Sp: Q14624]	0.179069
	186	Isoform 2 of Kunitz-type protease inhibitor 1	SPINT1	[Sp: O43278]	0.85672
	187	Isoform 2 of N-acetylmuramoyl-L-alanine amidase	PGLYRP2	[Sp: Q96PD5]	0.441341
	188	Isoform 2 of Niban-like protein 1	FAM129B	[Sp: Q96TA1]	0.140041
	189	Isoform 2 of NSFL1 cofactor p47	NSFL1C	[Sp: Q9UNZ2]	0.269708
	190	Isoform 2 of Nucleoside diphosphate kinase A	NME1	[Sp: P15531]	0.606844
	191	Isoform 2 of Peptidyl-glycine alpha-amidating monooxygenase	PAM	[Sp: P19021]	0.117454
	192	Isoform 2 of Phospholipid transfer protein	PLTP	[Sp: P55058]	0.287452
	193	Isoform 2 of Proteasome subunit beta type-8	PSMB8	[Sp: P28062]	0.455133
	194	Isoform 2 of Protein disulfide-isomerase A6	PDIA6	[Sp: Q15084]	0.352361
	195	Isoform 2 of Scavenger receptor cysteine-rich type 1 protein M130	CD163	[Sp: Q86VB7]	0.242737
	196	Isoform 2 of Sulfhydryl oxidase 1	QSOX1	[Sp: O00391]	0.596895
	197	Isoform 2 of Triosephosphate isomerase	TPI1	[Sp: P60174]	2.48254
	198	Isoform 3 of CD44 antigen	CD44	[Sp: P16070]	0.331006
	199	Isoform 3 of Chitotriosidase-1	CHIT1	[Sp: Q13231]	1.01141
	200	Isoform 3 of Epidermal growth factor receptor kinase substrate 8-like protein 1	EPS8L1	[Sp: Q8TE68]	0.269708
	201	Isoform 3 of Fibronectin	FN1	[Sp: P02751]	0.508678
	202	Isoform 3 of L-lactate dehydrogenase A chain	LDHA	[Sp: P00338]	0.376662
	203	Isoform 3 of Mesothelin	MSLN	[Sp: Q13421]	0.222922
	204	Isoform 4 of Extracellular matrix protein 1	ECM1	[Sp: Q16610]	2.09637
	205	Isoform 4 of Tenascin	TNC	[Sp: P24821]	0.389121
	206	Isoform C of Prelamin-A/C	LMNA	[Sp: P02545]	0.170675
	207	Isoform Crk-I of Adapter molecule crk	CRK	[Sp: P46108]	0.346768
	208	Isoform Cytoplasmic of Glutathione reductase, mitochondrial	GSR	[Sp: P00390]	0.312091
	209	Isoform Cytoplasmic+peroxisomal of Peroxiredoxin-5, mitochondrial	PRDX5	[Sp: P30044]	0.910265
	210	Isoform Gamma-A of Fibrinogen gamma chain	FGG	[Sp: P02679]	5.28541
	211	Isoform H14 of Myeloperoxidase	MPO	[Sp: P05164]	4.34578
	212	Isoform LMW of Kininogen-1	KNG1	[Sp: P01042]	3.04833
	213	Isoform Long of Proteasome subunit alpha type-1	PSMA1	[Sp: P25786]	0.546159
	214	Isoform long of Serine protease inhibitor Kazal-type 5	SPINK5	[Sp: Q9NQ38]	0.0925694
	215	Isoform Sap-mu-6 of Proactivator polypeptide	PSAP	[Sp: P07602]	0.520152
	216	Isoform Short of Complement factor H-related protein 2	CFHR2	[Sp: P36980]	0.42836
	217	Isoform Smooth muscle of Myosin light polypeptide 6	MYL6	[Sp: P60660]	0.404562
	218	Isoform SV of 14-3-3 protein epsilon	YWHAE	[Sp: P62258]	1.82053
	219	Kallikrein-10	KLK10	[Sp: O43240]	0.606844
	220	Kallistatin	SERPINA4	[Sp: P29622]	0.587268
	221	Keratin, type I cytoskeletal 10	KRT10	[Sp: P13645]	8.53049
	222	Keratin, type I cytoskeletal 13	KRT13	[Sp: P13646]	1.76536
	223	Keratin, type I cytoskeletal 14	KRT14	[Sp: P02533]	2.83194
	224	Keratin, type I cytoskeletal 16	KRT16	[Sp: P08779]	0.42836
	225	Keratin, type I cytoskeletal 19	KRT19	[Sp: P08727]	0.441341
	226	Keratin, type I cytoskeletal 9	KRT9	[Sp: P35527]	4.49778
	227	Keratin, type II cytoskeletal 1	KRT1	[Sp: P04264]	8.72338
	228	Keratin, type II cytoskeletal 2 epidermal	KRT2	[Sp: P35908]	11.0142
	229	Keratin, type II cytoskeletal 4	KRT4	[Sp: P19013]	1.67292
	230	Keratin, type II cytoskeletal 5	KRT5	[Sp: P13647]	1.7818
	231	Keratin, type II cytoskeletal 6A	KRT6A	[Sp: P02538]	1.7531
	232	Keratin, type II cytoskeletal 78	KRT78	[Sp: Q8N1N4]	0.316614
	233	Keratinocyte proline-rich protein	KPRP	[Sp: Q5T749]	1.12998
	234	Lactotransferrin	LTF	[Sp: P02788]	12.3659
	235	Leucine-rich alpha-2-glycoprotein	LRG1	[Sp: P02750]	3.03422
	236	Leukocyte elastase inhibitor	SERPINB1	[Sp: P30740]	5.72167
	237	Ly6/PLAUR domain-containing protein 3	LYPD3	[Sp: O95274]	0.910265
	238	Macrophage migration inhibitory factor	MIF	[Sp: P14174]	0.168049
	239	Macrophage-capping protein	CAPG	[Sp: P40121]	3.64106
	240	Matrix metalloproteinase-9	MMP9	[Sp: P14780]	1.0403
	241	Moesin	MSN	[Sp: P26038]	0.549594
	242	Monocyte differentiation antigen CD14	CD14	[Sp: P08571]	0.38327
	243	Mucin-16	MUC16	[Sp: Q8WXI7]	0.0963456
	244	Mucin-4	MUC4	[Sp: Q99102]	0.31321
	245	Mucin-5AC (Fragments)	MUC5AC	[Sp: P98088]	1.43527
	246	Mucin-5B	MUC5B	[Sp: Q9HC84]	0.0297229
	247	Mucin-6	MUC6	[Sp: Q6W4X9]	0.197884
	248	Myosin-9	MYH9	[Sp: P35579]	0.043346
	249	Na(+)/H(+) exchange regulatory cofactor NHE-RF1	SLC9A3R1	[Sp: O14745]	0.269708
	250	Neuroblast differentiation-associated protein AHNAK	AHNAK	[Sp: Q09666]	0.0208358
	251	Neutrophil collagenase	MMP8	[Sp: P22894]	0.341349
	252	Neutrophil defensin 1	DEFA1	[Sp: P59665]	4.55133
	253	Neutrophil elastase	ELANE	[Sp: P08246]	1.3654
	254	Neutrophil gelatinase-associated lipocalin	LCN2	[Sp: P80188]	13.8815
	255	Nicotinamide phosphoribosyltransferase	NAMPT	[Sp: P43490]	0.196814
	256	Non-secretory ribonuclease	RNASE2	[Sp: P10153]	1.65503
	257	Non-specific cytotoxic cell receptor protein 1 homolog	NCCRP1	[Sp: Q6ZVX7]	0.633228
	258	Olfactomedin-4	OLFM4	[Sp: Q6UX06]	1.13783
	259	Peptidoglycan recognition protein 1	PGLYRP1	[Sp: O75594]	1.51711
	260	Peptidyl-prolyl cis-trans isomerase A	PPIA	[Sp: P62937]	0.840245
	261	Periplakin	PPL	[Sp: O60437]	0.0674271
	262	Peroxiredoxin-2	PRDX2	[Sp: P32119]	2.60076
	263	Peroxiredoxin-6	PRDX6	[Sp: P30041]	0.455133
	264	Phosphoglycerate mutase 1	PGAM1	[Sp: P18669]	3.42688
	265	Plasma kallikrein	KLKB1	[Sp: P03952]	0.566387
	266	Plasma protease C1 inhibitor	SERPING1	[Sp: P05155]	3.18593
	267	Plasminogen	PLG	[Sp: P00747]	5.00646
	268	Plastin-2	LCP1	[Sp: P13796]	2.55649
	269	Plexin-B2	PLXNB2	[Sp: O15031]	0.058257
	270	Polymeric immunoglobulin receptor	PIGR	[Sp: P01833]	12.6366
	271	Polyubiquitin-B	UBB	[Sp: P0CG47]	1.31078
	272	Profilin-1	PFN1	[Sp: P07737]	1.45642
	273	Programmed cell death 6-interacting protein	PDCD6IP	[Sp: Q8WUM4]	0.117454
	274	Prostaglandin-H2 D-isomerase	PTGDS	[Sp: P41222]	0.560163
	275	Proteasome subunit alpha type-5	PSMA5	[Sp: P28066]	0.560163
	276	Proteasome subunit beta type-1	PSMB1	[Sp: P20618]	0.346768
	277	Proteasome subunit beta type-2	PSMB2	[Sp: P49721]	0.485475
	278	Protein AMBP	AMBP	[Sp: P02760]	1.89968
	279	Protein disulfide-isomerase	P4HB	[Sp: P07237]	0.248254
	280	Protein disulfide-isomerase A3	PDIA3	[Sp: P30101]	0.165503
	281	Protein disulfide-isomerase A4	PDIA4	[Sp: P13667]	0.227566
	282	Protein S100-A11	S100A11	[Sp: P31949]	1.61825
	283	Protein S100-A14	S100A14	[Sp: Q9HCY8]	0.910265
	284	Protein S100-A8	S100A8	[Sp: P05109]	42.2363
	285	Protein S100-A9	S100A9	[Sp: P06702]	15.7779
	286	Protein-glutamine gamma-glutamyltransferase E	TGM3	[Sp: Q08188]	0.445844
	287	Prothrombin	F2	[Sp: P00734]	1.82053
	288	Pyruvate kinase isozymes M1/M2	PKM2	[Sp: P14618]	1.47376
	289	Ras GTPase-activating-like protein IQGAP1	IQGAP1	[Sp: P46940]	0.217377
	290	Resistin	RETN	[Sp: Q9HD89]	0.910265
	291	Retinol-binding protein 4	RBP4	[Sp: P02753]	1.82053
	292	Ribonuclease inhibitor	RNH1	[Sp: P13489]	0.251108
	293	Selenoprotein P	SEPP1	[Sp: P49908]	0.303422
	294	Serine/threonine-protein kinase mTOR	MTOR	[Sp: P42345]	0.0393628
	295	Serotransferrin	TF	[Sp: P02787]	34.9694
	296	Serpin B3	SERPINB3	[Sp: P29508]	3.22094
	297	Serum albumin	ALB	[Sp: P02768]	124.473
	298	Serum amyloid P-component	APCS	[Sp: P02743]	0.780227
	299	Serum paraoxonase/arylesterase 1	PON1	[Sp: P27169]	0.316614
	300	SH3 domain-binding glutamic acid-rich-like protein 3	SH3BGRL3	[Sp: Q9H299]	1.56045
	301	Small proline-rich protein 3	SPRR3	[Sp: Q9UBC9]	2.29962
	302	Synaptic vesicle membrane protein VAT-1 homolog	VAT1	[Sp: Q99536]	0.42836
	303	Thrombospondin type-1 domain-containing protein 4	THSD4	[Sp: Q6ZMP0]	0.295221
	304	Transaldolase	TALDO1	[Sp: P37837]	0.280082
	305	Transforming growth factor-beta-induced protein ig-h3	TGFBI	[Sp: Q15582]	0.387347
	306	Transitional endoplasmic reticulum ATPase	VCP	[Sp: P55072]	0.127757
	307	Transketolase	TKT	[Sp: P29401]	1.69352
	308	Transmembrane protease serine 11D	TMPRSS11D	[Sp: O60235]	0.227566
	309	Transthyretin	TTR	[Sp: P02766]	6.37186
	310	Ubiquitin-like modifier-activating enzyme 1	UBA1	[Sp: P22314]	0.211076
	311	Vimentin	VIM	[Sp: P08670]	0.508055
	312	Vitronectin	VTN	[Sp: P04004]	3.8838
	313	WAP four-disulfide core domain protein 2	WFDC2	[Sp: Q14508]	14.0441
	314	Zinc-alpha-2-glycoprotein	AZGP1	[Sp: P25311]	6.45461

## Sheet: NP134
Additional Table 4- Overview of proteins in sample NP134		Identified Proteins	Gene Name	Accession Number	NSAF
Sp: Swiss-Prot	1	14-3-3 protein gamma	YWHAG	[Sp: P61981]	0.391606
	2	14-3-3 protein zeta/delta	YWHAZ	[Sp: P63104]	0.835427
	3	40S ribosomal protein S16	RPS16	[Sp: P62249]	0.313285
	4	40S ribosomal protein S19	RPS19	[Sp: P39019]	0.368571
	5	60S ribosomal protein L14	RPL14	[Sp: P50914]	0.240988
	6	60S ribosomal protein L18	RPL18	[Sp: Q07020]	0.348094
	7	6-phosphogluconate dehydrogenase, decarboxylating	PGD	[Sp: P52209]	0.174047
	8	Actin, cytoplasmic 2	ACTG1	[Sp: P63261]	6.96189
	9	Acylamino-acid-releasing enzyme	APEH	[Sp: P13798]	0.195803
	10	Adiponectin	ADIPOQ	[Sp: Q15848]	0.481977
	11	ADP-ribosyl cyclase 2	BST1	[Sp: Q10588]	0.261071
	12	Afamin	AFM	[Sp: P43652]	0.563913
	13	Aldehyde dehydrogenase family 1 member A3	ALDH1A3	[Sp: P47895]	0.195803
	14	Alpha-1-acid glycoprotein 1	ORM1	[Sp: P02763]	12.2904
	15	Alpha-1-acid glycoprotein 2	ORM2	[Sp: P19652]	4.81977
	16	Alpha-1-antichymotrypsin	SERPINA3	[Sp: P01011]	11.7482
	17	Alpha-1-antitrypsin	SERPINA1	[Sp: P01009]	32.783
	18	Alpha-1B-glycoprotein	A1BG	[Sp: P04217]	4.17713
	19	Alpha-2-antiplasmin	SERPINF2	[Sp: P08697]	1.29635
	20	Alpha-2-HS-glycoprotein	AHSG	[Sp: P02765]	2.81957
	21	Alpha-2-macroglobulin	A2M	[Sp: P01023]	3.97071
	22	Alpha-2-macroglobulin-like protein 1	A2ML1	[Sp: A8K2U0]	0.719709
	23	Alpha-actinin-1	ACTN1	[Sp: P12814]	0.815399
	24	Alpha-actinin-4	ACTN4	[Sp: O43707]	2.55923
	25	Alpha-amylase 1	AMY1A	[Sp: P04745]	0.391606
	26	Alpha-enolase	ENO1	[Sp: P06733]	0.696189
	27	Angiotensinogen	AGT	[Sp: P01019]	1.40978
	28	Annexin A1	ANXA1	[Sp: P04083]	0.808478
	29	Annexin A11	ANXA11	[Sp: P50995]	0.223775
	30	Annexin A3	ANXA3	[Sp: P12429]	0.664544
	31	Annexin A4	ANXA4	[Sp: P09525]	0.202119
	32	Apolipoprotein A-I	APOA1	[Sp: P02647]	10.3123
	33	Apolipoprotein A-II	APOA2	[Sp: P02652]	2.50628
	34	Apolipoprotein A-IV	APOA4	[Sp: P06727]	0.949349
	35	Apolipoprotein B-100	APOB	[Sp: P04114]	0.112222
	36	Apolipoprotein C-III	APOC3	[Sp: P02656]	1.56643
	37	Apolipoprotein D	APOD	[Sp: P05090]	7.22965
	38	Apolipoprotein E	APOE	[Sp: P02649]	0.80559
	39	Apolipoprotein(a)	LPA	[Sp: P08519]	0.0254703
	40	Aspartate aminotransferase, cytoplasmic	GOT1	[Sp: P17174]	2.08857
	41	Aspartate aminotransferase, mitochondrial	GOT2	[Sp: P00505]	1.12783
	42	Attractin	ATRN	[Sp: O75882]	0.281605
	43	Azurocidin	AZU1	[Sp: P20160]	12.923
	44	Bactericidal permeability-increasing protein	BPI	[Sp: P17213]	0.284805
	45	Beta-2-glycoprotein 1	APOH	[Sp: P02749]	2.40988
	46	BPI fold-containing family B member 1	BPIFB1	[Sp: Q8TDL5]	0.361483
	47	Brain acid soluble protein 1	BASP1	[Sp: P80723]	4.02795
	48	C4b-binding protein alpha chain	C4BPA	[Sp: P04003]	0.820508
	49	Cadherin-1	CDH1	[Sp: P12830]	0.382055
	50	Calmodulin-like protein 3	CALML3	[Sp: P27482]	3.5804
	51	Calpain small subunit 1	CAPNS1	[Sp: P04632]	2.15383
	52	Calpain-1 catalytic subunit	CAPN1	[Sp: P07384]	0.192791
	53	Carbonic anhydrase 1	CA1	[Sp: P00915]	0.62657
	54	Carcinoembryonic antigen-related cell adhesion molecule 5	CEACAM5	[Sp: P06731]	1.27635
	55	Carcinoembryonic antigen-related cell adhesion molecule 7	CEACAM7	[Sp: Q14002]	1.42402
	56	Carcinoembryonic antigen-related cell adhesion molecule 8	CEACAM8	[Sp: P31997]	1.04428
	57	Cathelicidin antimicrobial peptide	CAMP	[Sp: P49913]	1.10571
	58	Cathepsin B	CTSB	[Sp: P07858]	1.10571
	59	Cathepsin G	CTSG	[Sp: P08311]	3.98726
	60	CD5 antigen-like	CD5L	[Sp: O43866]	0.963954
	61	CD59 glycoprotein	CD59	[Sp: P13987]	0.783213
	62	Ceruloplasmin	CP	[Sp: P00450]	5.16646
	63	Chitinase-3-like protein 1	CHI3L1	[Sp: P36222]	0.8951
	64	Coagulation factor XII	F12	[Sp: P00748]	0.356006
	65	Complement C1s subcomponent	C1S	[Sp: P09871]	0.195803
	66	Complement C3	C3	[Sp: P01024]	5.13139
	67	Complement component C6	C6	[Sp: P13671]	0.206109
	68	Complement component C7	C7	[Sp: P10643]	0.341765
	69	Complement component C8 alpha chain	C8A	[Sp: P07357]	0.548249
	70	Complement component C8 gamma chain	C8G	[Sp: P07360]	1.42402
	71	Complement component C9	C9	[Sp: P02748]	3.5804
	72	Complement factor H-related protein 1	CFHR1	[Sp: Q03591]	0.569609
	73	Complement factor I	CFI	[Sp: P05156]	0.562306
	74	Cornulin	CRNN	[Sp: Q9UBG3]	0.379739
	75	Corticosteroid-binding globulin	SERPINA6	[Sp: P08185]	1.70883
	76	Cystatin-B	CSTB	[Sp: P04080]	2.74124
	77	Cystatin-C	CST3	[Sp: P01034]	1.56643
	78	D-dopachrome decarboxylase-like protein	DDTL	[Sp: A6NHG4]	0.569609
	79	Deleted in malignant brain tumors 1 protein	DMBT1	[Sp: Q9UGM3]	0.513582
	80	Dermcidin	DCD	[Sp: P81605]	0.8951
	81	Desmoglein-1	DSG1	[Sp: Q02413]	0.111888
	82	Dual oxidase 2	DUOX2	[Sp: Q9NRD8]	0.159839
	83	Elongation factor 1-gamma	EEF1G	[Sp: P26641]	0.303179
	84	Envoplakin	EVPL	[Sp: Q92817]	0.0344269
	85	Eosinophil cationic protein	RNASE3	[Sp: P12724]	2.71514
	86	Epididymal secretory protein E1	NPC2	[Sp: P61916]	2.78476
	87	ERO1-like protein alpha	ERO1L	[Sp: Q96HE7]	0.169343
	88	Erythrocyte band 7 integral membrane protein	STOM	[Sp: P27105]	1.40978
	89	Ezrin	EZR	[Sp: P15311]	0.301236
	90	F-actin-capping protein subunit alpha-1	CAPZA1	[Sp: P52907]	0.232063
	91	Fatty acid-binding protein, epidermal	FABP5	[Sp: Q01469]	2.27844
	92	Ferritin heavy chain	FTH1	[Sp: P02794]	1.30535
	93	Ferritin light chain	FTL	[Sp: P02792]	0.722965
	94	Fibrinogen beta chain	FGB	[Sp: P02675]	6.58702
	95	Folate receptor alpha	FOLR1	[Sp: P15328]	0.329774
	96	Fructose-bisphosphate aldolase A	ALDOA	[Sp: P04075]	0.652677
	97	Galectin-3-binding protein	LGALS3BP	[Sp: Q08380]	1.87971
	98	Gamma-glutamylcyclotransferase	GGCT	[Sp: O75223]	1.13922
	99	Glucose-6-phosphate isomerase	GPI	[Sp: P06744]	0.745917
	100	Glutamine synthetase	GLUL	[Sp: P15104]	1.20494
	101	Glutathione peroxidase 3	GPX3	[Sp: P22352]	0.494661
	102	Glyceraldehyde-3-phosphate dehydrogenase	GAPDH	[Sp: P04406]	0.712011
	103	Granulins	GRN	[Sp: P28799]	1.07412
	104	Guanine nucleotide-binding protein G(I)/G(S)/G(T) subunit beta-1	GNB1	[Sp: P62873]	0.408633
	105	Haptoglobin	HP	[Sp: P00738]	29.7081
	106	Heat shock 70 kDa protein 1A/1B	HSPA1A	[Sp: P08107]	0.476738
	107	Heat shock cognate 71 kDa protein	HSPA8	[Sp: P11142]	1.37062
	108	Heat shock protein beta-1	HSPB1	[Sp: P04792]	1.84285
	109	Heme-binding protein 2	HEBP2	[Sp: Q9Y5Z4]	1.30535
	110	Hemoglobin subunit alpha	HBA1	[Sp: P69905]	9.39855
	111	Hemoglobin subunit beta	HBB	[Sp: P68871]	5.41129
	112	Hemoglobin subunit delta	HBD	[Sp: P02042]	0.783213
	113	Hemopexin	HPX	[Sp: P02790]	10.5734
	114	Histidine-rich glycoprotein	HRG	[Sp: P04196]	1.94453
	115	Histone H2A type 1-B/E	HIST1H2AB	[Sp: P04908]	1.10571
	116	Histone H3.1	HIST1H3A	[Sp: P68431]	0.587409
	117	Histone H4	HIST1H4A	[Sp: P62805]	9.79016
	118	Ig delta chain C region	IGHD	[Sp: P01880]	1.36211
	119	Ig gamma-3 chain C region	IGHG3	[Sp: P01860]	1.61696
	120	Ig gamma-4 chain C region	IGHG4	[Sp: P01861]	3.52446
	121	Ig heavy chain V-I region HG3	HV102	[Sp: P01743]	3.75942
	122	Ig heavy chain V-I region V35	HV103	[Sp: P23083]	6.2657
	123	Ig heavy chain V-II region SESS	HV208	[Sp: P04438]	0.522142
	124	Ig heavy chain V-II region WAH	HV206	[Sp: P01824]	0.8951
	125	Ig heavy chain V-III region BRO	HV305	[Sp: P01766]	4.92305
	126	Ig heavy chain V-III region BUT	HV306	[Sp: P01767]	0.783213
	127	Ig heavy chain V-III region GAL	HV320	[Sp: P01781]	3.13285
	128	Ig heavy chain V-III region HIL	Hv310	[Sp: P01771]	4.38599
	129	Ig heavy chain V-III region NIE	HV309	[Sp: P01770]	2.43666
	130	Ig heavy chain V-III region VH26	HV303	[Sp: P01764]	6.78784
	131	Ig kappa chain V-I region AU	KV102	[Sp: P01594]	3.65499
	132	Ig kappa chain V-I region BAN	KV122	[Sp: P04430]	1.04428
	133	Ig kappa chain V-I region Gal	KV107	[Sp: P01599]	1.72307
	134	Ig kappa chain V-I region HK101 (Fragment)	KV109	[Sp: P01601]	9.00694
	135	Ig kappa chain V-I region HK102 (Fragment)	IGKV1-5	[Sp: P01602]	6.2657
	136	Ig kappa chain V-II region MIL	KV110	[Sp: P01616]	1.56643
	137	Ig kappa chain V-III region IARC/BL41	KV311	[Sp: P06311]	1.04428
	138	Ig kappa chain V-III region VH (Fragment)	KV310	[Sp: P04434]	0.696189
	139	Ig kappa chain V-III region WOL	KV305	[Sp: P01623]	17.0069
	140	Ig kappa chain V-IV region (Fragment)	IGKV4-1	[Sp: P06312]	3.91606
	141	Ig lambda chain V-I region HA	LV102	[Sp: P01700]	1.34265
	142	Ig lambda chain V-I region NEW	LV103	[Sp: P01701]	5.22142
	143	Ig lambda chain V-I region NEWM	LV105	[Sp: P01703]	1.74047
	144	Ig lambda chain V-III region SH	LV301	[Sp: P01714]	3.5804
	145	Ig lambda chain V-V region DEL	LV501	[Sp: P01719]	2.08857
	146	Ig lambda chain V-VI region SUT	LV603	[Sp: P06317]	0.8951
	147	Ig lambda-2 chain C regions	IGLC2	[Sp: P0CG05]	33.4171
	148	Ig lambda-7 chain C region	IGLC7	[Sp: A0M8Q6]	1.56643
	149	IgGFc-binding protein	FCGBP	[Sp: Q9Y6R7]	2.61071
	150	Immunoglobulin J chain	IGJ	[Sp: P01591]	9.02998
	151	Immunoglobulin lambda-like polypeptide 5	IGLL5	[Sp: B9A064]	2.03635
	152	Insulin-like growth factor-binding protein 3	IGFBP3	[Sp: P17936]	0.522142
	153	Integrin beta-2	ITGB2	[Sp: P05107]	0.522142
	154	Inter-alpha-trypsin inhibitor heavy chain H1	ITIH1	[Sp: P19827]	0.164887
	155	Inter-alpha-trypsin inhibitor heavy chain H2	ITIH2	[Sp: P19823]	0.146852
	156	Involucrin	IVL	[Sp: P07476]	1.14616
	157	Isoform 1 of Complement decay-accelerating factor	CD55	[Sp: P08174]	0.587409
	158	Isoform 1 of Vinculin	VCL	[Sp: P18206]	0.326339
	159	Isoform 10 of Mucin-4	MUC4	[Sp: Q99102]	0.0673731
	160	Isoform 1B of Desmocollin-1	DSC1	[Sp: Q08554]	0.106198
	161	Isoform 2 of 14-3-3 protein sigma	SFN	[Sp: P31947]	0.979016
	162	Isoform 2 of 15-hydroxyprostaglandin dehydrogenase [NAD(+)]	HPGD	[Sp: P15428]	0.417713
	163	Isoform 2 of Acid ceramidase	ASAH1	[Sp: Q13510]	1.19347
	164	Isoform 2 of Adenylate kinase 2, mitochondrial	AK2	[Sp: P54819]	0.44755
	165	Isoform 2 of Annexin A2	ANXA2	[Sp: P07355]	1.67831
	166	Isoform 2 of Arginase-1	ARG1	[Sp: P05089]	0.469928
	167	Isoform 2 of Calcineurin-like phosphoesterase domain-containing protein 1	CPPED1	[Sp: Q9BRF8]	0.298367
	168	Isoform 2 of Carcinoembryonic antigen-related cell adhesion molecule 1	CEACAM1	[Sp: P13688]	1.08445
	169	Isoform 2 of Cathepsin S	CTSS	[Sp: P25774]	0.606358
	170	Isoform 2 of CD177 antigen	CD177	[Sp: Q8N6Q3]	0.854414
	171	Isoform 2 of Clusterin	CLU	[Sp: P10909]	3.32272
	172	Isoform 2 of Collagen alpha-3(VI) chain	COL6A3	[Sp: P12111]	0.0296953
	173	Isoform 2 of Cysteine-rich secretory protein 3	CRISP3	[Sp: P54108]	0.348094
	174	Isoform 2 of Delta-aminolevulinic acid dehydratase	ALAD	[Sp: P13716]	0.261071
	175	Isoform 2 of EGF-containing fibulin-like extracellular matrix protein 1	EFEMP1	[Sp: Q12805]	0.293705
	176	Isoform 2 of Epidermal growth factor receptor kinase substrate 8-like protein 1	EPS8L1	[Sp: Q8TE68]	0.116031
	177	Isoform 2 of Fibrinogen alpha chain	FGA	[Sp: P02671]	1.98414
	178	Isoform 2 of Heat shock protein HSP 90-alpha	HSP90AA1	[Sp: P07900]	0.227844
	179	Isoform 2 of Ig mu chain C region	IGHM	[Sp: P01871]	0.648176
	180	Isoform 2 of Inter-alpha-trypsin inhibitor heavy chain H3	ITIH3	[Sp: Q06033]	0.174047
	181	Isoform 2 of Inter-alpha-trypsin inhibitor heavy chain H4	ITIH4	[Sp: Q14624]	1.33531
	182	Isoform 2 of Mucin-1	MUC1	[Sp: P15941]	0.481977
	183	Isoform 2 of Myosin-11	MYH11	[Sp: P35749]	0.0370752
	184	Isoform 2 of N-acetylmuramoyl-L-alanine amidase	PGLYRP2	[Sp: Q96PD5]	0.18987
	185	Isoform 2 of NSFL1 cofactor p47	NSFL1C	[Sp: Q9UNZ2]	0.232063
	186	Isoform 2 of Pregnancy zone protein	PZP	[Sp: P20742]	0.118969
	187	Isoform 2 of Proteasome subunit alpha type-3	PSMA3	[Sp: P25788]	0.368571
	188	Isoform 2 of Proteasome subunit beta type-8	PSMB8	[Sp: P28062]	1.37062
	189	Isoform 2 of Protein disulfide-isomerase A6	PDIA6	[Sp: Q15084]	0.303179
	190	Isoform 2 of Pyridoxal kinase	PDXK	[Sp: O00764]	0.284805
	191	Isoform 2 of Scavenger receptor cysteine-rich type 1 protein M130	CD163	[Sp: Q86VB7]	0.125314
	192	Isoform 2 of Serpin B3	SERPINB3	[Sp: P29508]	0.722965
	193	Isoform 2 of Triosephosphate isomerase	TPI1	[Sp: P60174]	3.27525
	194	Isoform 3 of Chitotriosidase-1	CHIT1	[Sp: Q13231]	1.21833
	195	Isoform 3 of Fibronectin	FN1	[Sp: P02751]	0.552856
	196	Isoform 3 of Gelsolin	GSN	[Sp: P06396]	1.23076
	197	Isoform 3 of Keratin, type I cytoskeletal 13	KRT13	[Sp: P13646]	0.474674
	198	Isoform 3 of L-lactate dehydrogenase A chain	LDHA	[Sp: P00338]	0.216059
	199	Isoform 4 of Extracellular matrix protein 1	ECM1	[Sp: Q16610]	0.18987
	200	Isoform C of Fibulin-1	FBLN1	[Sp: P23142]	1.15421
	201	Isoform C of Prelamin-A/C	LMNA	[Sp: P02545]	0.146852
	202	Isoform Cytoplasmic of Glutathione reductase, mitochondrial	GSR	[Sp: P00390]	1.16363
	203	Isoform Cytoplasmic+peroxisomal of Peroxiredoxin-5, mitochondrial	PRDX5	[Sp: P30044]	1.17482
	204	Isoform DPII of Desmoplakin	DSP	[Sp: P15924]	0.0481977
	205	Isoform Gamma-A of Fibrinogen gamma chain	FGG	[Sp: P02679]	4.34557
	206	Isoform H14 of Myeloperoxidase	MPO	[Sp: P05164]	18.6455
	207	Isoform LMP2.S of Proteasome subunit beta type-9	PSMB9	[Sp: P28065]	1.25314
	208	Isoform LMW of Kininogen-1	KNG1	[Sp: P01042]	1.82142
	209	Isoform Long of Proteasome subunit alpha type-1	PSMA1	[Sp: P25786]	0.939855
	210	Isoform M1 of Pyruvate kinase isozymes M1/M2	PKM2	[Sp: P14618]	0.671325
	211	Isoform Short of 14-3-3 protein beta/alpha	YWHAB	[Sp: P31946]	1.29
	212	Isoform Short of Beta-glucuronidase	GUSB	[Sp: P08236]	0.164887
	213	Isoform Short of Complement factor H-related protein 2	CFHR2	[Sp: P36980]	0.368571
	214	Isoform Smooth muscle of Myosin light polypeptide 6	MYL6	[Sp: P60660]	0.783213
	215	Isoform SV of 14-3-3 protein epsilon	YWHAE	[Sp: P62258]	1.30535
	216	Keratin, type I cytoskeletal 10	KRT10	[Sp: P13645]	5.72864
	217	Keratin, type I cytoskeletal 14	KRT14	[Sp: P02533]	2.17559
	218	Keratin, type I cytoskeletal 16	KRT16	[Sp: P08779]	0.368571
	219	Keratin, type II cytoskeletal 1	KRT1	[Sp: P04264]	7.57106
	220	Keratin, type II cytoskeletal 2 epidermal	KRT2	[Sp: P35908]	4.30767
	221	Keratin, type II cytoskeletal 5	KRT5	[Sp: P13647]	1.13316
	222	Keratin, type II cytoskeletal 6A	KRT6A	[Sp: P02538]	0.696189
	223	Keratinocyte proline-rich protein	KPRP	[Sp: Q5T749]	0.216059
	224	Lactotransferrin	LTF	[Sp: P02788]	40.8453
	225	Leucine-rich alpha-2-glycoprotein	LRG1	[Sp: P02750]	3.26339
	226	Leukocyte elastase inhibitor	SERPINB1	[Sp: P30740]	15.888
	227	Ly6/PLAUR domain-containing protein 3	LYPD3	[Sp: O95274]	0.62657
	228	Macrophage migration inhibitory factor	MIF	[Sp: P14174]	0.674768
	229	Macrophage-capping protein	CAPG	[Sp: P40121]	3.13285
	230	Matrix metalloproteinase-9	MMP9	[Sp: P14780]	0.191807
	231	Moesin	MSN	[Sp: P26038]	0.886656
	232	Mucin-16	MUC16	[Sp: Q8WXI7]	0.0483571
	233	Mucin-5AC (Fragments)	MUC5AC	[Sp: P98088]	0.129994
	234	Mucin-5B	MUC5B	[Sp: Q9HC84]	2.9794
	235	Myeloblastin	PRTN3	[Sp: P24158]	1.87971
	236	Myosin-9	MYH9	[Sp: P35579]	0.0372958
	237	N-acetylglucosamine-6-sulfatase	GNS	[Sp: P15586]	0.169343
	238	Neuroblast differentiation-associated protein AHNAK	AHNAK	[Sp: Q09666]	0.0179276
	239	Neutrophil collagenase	MMP8	[Sp: P22894]	0.685311
	240	Neutrophil defensin 1	DEFA1	[Sp: P59665]	21.1467
	241	Neutrophil elastase	ELANE	[Sp: P08246]	8.02793
	242	Neutrophil gelatinase-associated lipocalin	LCN2	[Sp: P80188]	23.3006
	243	Non-secretory ribonuclease	RNASE2	[Sp: P10153]	4.27207
	244	Non-specific cytotoxic cell receptor protein 1 homolog	NCCRP1	[Sp: Q6ZVX7]	0.272422
	245	Olfactomedin-4	OLFM4	[Sp: Q6UX06]	2.25174
	246	Peptidoglycan recognition protein 1	PGLYRP1	[Sp: O75594]	3.13285
	247	Peptidyl-prolyl cis-trans isomerase A	PPIA	[Sp: P62937]	1.44593
	248	Peptidyl-prolyl cis-trans isomerase B	PPIB	[Sp: P23284]	0.408633
	249	Peroxiredoxin-6	PRDX6	[Sp: P30041]	0.783213
	250	Phosphoglycerate mutase 1	PGAM1	[Sp: P18669]	5.71284
	251	Phospholipase B-like 1	PLBD1	[Sp: Q6P4A8]	0.412217
	252	Pigment epithelium-derived factor	SERPINF1	[Sp: P36955]	0.202119
	253	Plasma kallikrein	KLKB1	[Sp: P03952]	0.556951
	254	Plasma protease C1 inhibitor	SERPING1	[Sp: P05155]	4.60137
	255	Plasminogen	PLG	[Sp: P00747]	3.32865
	256	Plasminogen activator inhibitor 2	SERPINB2	[Sp: P05120]	0.216059
	257	Plastin-2	LCP1	[Sp: P13796]	3.79941
	258	Polymeric immunoglobulin receptor	PIGR	[Sp: P01833]	9.58284
	259	Polyubiquitin-B	UBB	[Sp: P0CG47]	1.37845
	260	Programmed cell death 6-interacting protein	PDCD6IP	[Sp: Q8WUM4]	0.15159
	261	Properdin	CFP	[Sp: P27918]	0.208857
	262	Proteasome subunit alpha type-4	PSMA4	[Sp: P25789]	0.569609
	263	Proteasome subunit alpha type-5	PSMA5	[Sp: P28066]	2.1689
	264	Proteasome subunit alpha type-6	PSMA6	[Sp: P60900]	0.870236
	265	Proteasome subunit alpha type-7	PSMA7	[Sp: O14818]	0.681054
	266	Proteasome subunit beta type-1	PSMB1	[Sp: P20618]	1.04428
	267	Proteasome subunit beta type-2	PSMB2	[Sp: P49721]	1.67085
	268	Proteasome subunit beta type-4	PSMB4	[Sp: P28070]	0.284805
	269	Proteasome subunit beta type-6	PSMB6	[Sp: P28072]	1.13922
	270	Proteasome subunit beta type-7	PSMB7	[Sp: Q99436]	0.348094
	271	Protein AMBP	AMBP	[Sp: P02760]	3.40527
	272	Protein DJ-1	PARK7	[Sp: Q99497]	0.569609
	273	Protein S100-A11	S100A11	[Sp: P31949]	1.04428
	274	Protein S100-A7	S100A7	[Sp: P31151]	2.08857
	275	Protein S100-A8	S100A8	[Sp: P05109]	63.9101
	276	Protein S100-A9	S100A9	[Sp: P06702]	29.588
	277	Protein S100-P	S100P	[Sp: P25815]	2.34964
	278	Prothrombin	F2	[Sp: P00734]	2.12586
	279	Receptor-type tyrosine-protein phosphatase eta	PTPRJ	[Sp: Q12913]	0.0803295
	280	Resistin	RETN	[Sp: Q9HD89]	3.13285
	281	Retinol-binding protein 4	RBP4	[Sp: P02753]	1.56643
	282	Selenium-binding protein 1	SELENBP1	[Sp: Q13228]	0.223775
	283	Serotransferrin	TF	[Sp: P02787]	27.2819
	284	Serpin B10	SERPINB10	[Sp: P48595]	1.20494
	285	Serpin B6	SERPINB6	[Sp: P35237]	0.254015
	286	Serum albumin	ALB	[Sp: P02768]	115.26
	287	Serum amyloid P-component	APCS	[Sp: P02743]	1.34265
	288	Serum paraoxonase/arylesterase 1	PON1	[Sp: P27169]	0.408633
	289	SH3 domain-binding glutamic acid-rich-like protein	SH3BGRL	[Sp: O75368]	1.17482
	290	Small proline-rich protein 2E	SPRR2E	[Sp: P22531]	1.56643
	291	Small proline-rich protein 3	SPRR3	[Sp: Q9UBC9]	0.824434
	292	Superoxide dismutase [Mn], mitochondrial	SOD2	[Sp: P04179]	2.34964
	293	Talin-1	TLN1	[Sp: Q9Y490]	0.0394069
	294	Transaldolase	TALDO1	[Sp: P37837]	1.08445
	295	Transitional endoplasmic reticulum ATPase	VCP	[Sp: P55072]	0.659547
	296	Transketolase	TKT	[Sp: P29401]	3.86142
	297	Translin	TSN	[Sp: Q15631]	0.989321
	298	Transthyretin	TTR	[Sp: P02766]	7.04891
	299	Tubulin alpha-1B chain	TUBA1B	[Sp: P68363]	1.18832
	300	Tubulin beta-4B chain	TUBB4B	[Sp: P68371]	0.375942
	301	Ubiquitin-conjugating enzyme E2 N	UBE2N	[Sp: P61088]	0.44755
	302	Ubiquitin-like modifier-activating enzyme 1	UBA1	[Sp: P22314]	0.0908073
	303	Vimentin	VIM	[Sp: P08670]	0.72857
	304	Vitamin D-binding protein	GC	[Sp: P02774]	3.89233
	305	Vitronectin	VTN	[Sp: P04004]	2.81957
	306	WAP four-disulfide core domain protein 2	WFDC2	[Sp: Q14508]	5.3706
	307	Zinc-alpha-2-glycoprotein	AZGP1	[Sp: P25311]	5.55369

## Sheet: NP137
Additional Table 5 - Overview of proteins identified in sample NP137		Identified Proteins	Gene Name	Accession Number	NSAF
Sp: Swiss-Prot	1	14-3-3 protein theta	YWHAQ	[Sp: P27348]	0.589694
	2	14-3-3 protein zeta/delta	YWHAZ	[Sp: P63104]	1.86736
	3	15-hydroxyprostaglandin dehydrogenase [NAD(+)]	HPGD	[Sp: P15428]	1.57252
	4	2,4-dienoyl-CoA reductase, mitochondrial	DECR1	[Sp: Q16698]	0.963922
	5	26S proteasome non-ATPase regulatory subunit 5	PSMD5	[Sp: Q16401]	0.604814
	6	3-hydroxyacyl-CoA dehydratase 3	PTPLAD1	[Sp: Q9P035]	0.382209
	7	3-hydroxyacyl-CoA dehydrogenase type-2	HSD17B10	[Sp: Q99714]	1.15833
	8	3-ketoacyl-CoA thiolase, peroxisomal	ACAA1	[Sp: P09110]	0.655215
	9	40S ribosomal protein S10	RPS10	[Sp: P46783]	1.26363
	10	40S ribosomal protein S11	RPS11	[Sp: P62280]	0.221135
	11	40S ribosomal protein S12	RPS12	[Sp: P25398]	0.737117
	12	40S ribosomal protein S13	RPS13	[Sp: P62277]	0.221135
	13	40S ribosomal protein S14	RPS14	[Sp: P62263]	0.45361
	14	40S ribosomal protein S15	RPS15	[Sp: P62841]	0.294847
	15	40S ribosomal protein S16	RPS16	[Sp: P62249]	0.810829
	16	40S ribosomal protein S18	RPS18	[Sp: P62269]	0.402064
	17	40S ribosomal protein S19	RPS19	[Sp: P39019]	0.867196
	18	40S ribosomal protein S2	RPS2	[Sp: P15880]	0.532362
	19	40S ribosomal protein S21	RPS21	[Sp: P63220]	0.631814
	20	40S ribosomal protein S25	RPS25	[Sp: P62851]	0.42121
	21	40S ribosomal protein S3	RPS3	[Sp: P23396]	0.707632
	22	40S ribosomal protein S3a	RPS3A	[Sp: P61247]	0.471755
	23	40S ribosomal protein S4, X isoform	RPS4X	[Sp: P62701]	0.737117
	24	40S ribosomal protein S5	RPS5	[Sp: P46782]	1.08628
	25	40S ribosomal protein S7	RPS7	[Sp: P62081]	0.536085
	26	40S ribosomal protein S8	RPS8	[Sp: P62241]	0.607037
	27	40S ribosomal protein SA	RPSA	[Sp: P08865]	0.368558
	28	60 kDa heat shock protein, mitochondrial	HSPD1	[Sp: P10809]	1.14663
	29	60S acidic ribosomal protein P0	RPLP0	[Sp: P05388]	0.402064
	30	60S ribosomal protein L10	RPL10	[Sp: P27635]	0.230349
	31	60S ribosomal protein L12	RPL12	[Sp: P30050]	0.552838
	32	60S ribosomal protein L13	RPL13	[Sp: P26373]	0.263256
	33	60S ribosomal protein L13a	RPL13A	[Sp: P40429]	0.226805
	34	60S ribosomal protein L14	RPL14	[Sp: P50914]	0.850519
	35	60S ribosomal protein L15	RPL15	[Sp: P61313]	0.368558
	36	60S ribosomal protein L17	RPL17	[Sp: P18621]	0.268043
	37	60S ribosomal protein L18	RPL18	[Sp: Q07020]	1.20123
	38	60S ribosomal protein L18a	RPL18A	[Sp: Q02543]	0.320486
	39	60S ribosomal protein L22	RPL22	[Sp: P35268]	0.491411
	40	60S ribosomal protein L23	RPL23	[Sp: P62829]	0.315907
	41	60S ribosomal protein L23a	RPL23A	[Sp: P62750]	0.607037
	42	60S ribosomal protein L27	RPL27	[Sp: P61353]	0.465548
	43	60S ribosomal protein L27a	RPL27A	[Sp: P46776]	0.402064
	44	60S ribosomal protein L30	RPL30	[Sp: P62888]	0.793818
	45	60S ribosomal protein L32	RPL32	[Sp: P62910]	0.491411
	46	60S ribosomal protein L36	RPL36	[Sp: Q9Y3U8]	0.196565
	47	60S ribosomal protein L4	RPL4	[Sp: P36578]	1.25467
	48	60S ribosomal protein L5	RPL5	[Sp: P46777]	0.687976
	49	60S ribosomal protein L6	RPL6	[Sp: Q02878]	0.737117
	50	60S ribosomal protein L7	RPL7	[Sp: P18124]	0.650397
	51	60S ribosomal protein L7a	RPL7A	[Sp: P62424]	0.589694
	52	60S ribosomal protein L8	RPL8	[Sp: P62917]	0.42121
	53	60S ribosomal protein L9	RPL9	[Sp: P32969]	0.42121
	54	6-phosphogluconate dehydrogenase, decarboxylating	PGD	[Sp: P52209]	1.51518
	55	78 kDa glucose-regulated protein	HSPA5	[Sp: P11021]	1.41642
	56	Aconitate hydratase, mitochondrial	ACO2	[Sp: Q99798]	0.549714
	57	Actin, alpha cardiac muscle 1	ACTC1	[Sp: P68032]	0.382209
	58	Actin, cytoplasmic 2	ACTG1	[Sp: P63261]	26.2632
	59	Actin-related protein 2	ACTR2	[Sp: P61160]	1.38751
	60	Actin-related protein 2/3 complex subunit 2	ARPC2	[Sp: O15144]	1.67527
	61	Actin-related protein 2/3 complex subunit 3	ARPC3	[Sp: O15145]	0.982823
	62	Actin-related protein 2/3 complex subunit 4	ARPC4	[Sp: P59998]	1.14663
	63	Actin-related protein 2/3 complex subunit 5-like protein	ARPC5L	[Sp: Q9BPX5]	1.28995
	64	Actin-related protein 3	ACTR3	[Sp: P61158]	2.79051
	65	Adenine phosphoribosyltransferase	APRT	[Sp: P07741]	0.552838
	66	ADP/ATP translocase 2	SLC25A5	[Sp: P05141]	0.567013
	67	ADP-ribosylation factor 3	ARF3	[Sp: P61204]	1.26363
	68	Afamin	AFM	[Sp: P43652]	0.530724
	69	Alcohol dehydrogenase [NADP(+)]	AKR1A1	[Sp: P14550]	0.42121
	70	Aldehyde dehydrogenase, mitochondrial	ALDH2	[Sp: P05091]	0.45046
	71	Alpha-1-acid glycoprotein 1	ORM1	[Sp: P02763]	9.07221
	72	Alpha-1-acid glycoprotein 2	ORM2	[Sp: P19652]	4.5361
	73	Alpha-1-antichymotrypsin	SERPINA3	[Sp: P01011]	3.10642
	74	Alpha-1-antitrypsin	SERPINA1	[Sp: P01009]	12.4783
	75	Alpha-1B-glycoprotein	A1BG	[Sp: P04217]	1.65293
	76	Alpha-2-HS-glycoprotein	AHSG	[Sp: P02765]	1.84279
	77	Alpha-2-macroglobulin	A2M	[Sp: P01023]	2.84561
	78	Alpha-actinin-1	ACTN1	[Sp: P12814]	0.807799
	79	Alpha-actinin-4	ACTN4	[Sp: O43707]	4.09048
	80	Alpha-enolase	ENO1	[Sp: P06733]	1.59709
	81	Alpha-soluble NSF attachment protein	NAPA	[Sp: P54920]	0.775913
	82	Angiotensinogen	AGT	[Sp: P01019]	0.958252
	83	Annexin A1	ANXA1	[Sp: P04083]	2.85336
	84	Annexin A11	ANXA11	[Sp: P50995]	1.43913
	85	Annexin A3	ANXA3	[Sp: P12429]	1.51891
	86	Annexin A4	ANXA4	[Sp: P09525]	1.28401
	87	Annexin A5	ANXA5	[Sp: P08758]	1.00037
	88	Annexin A6	ANXA6	[Sp: P08133]	0.71478
	89	Annexin A8	ANXA8	[Sp: P13928]	0.332891
	90	Anterior gradient protein 2 homolog	AGR2	[Sp: O95994]	1.65851
	91	Antithrombin-III	SERPINC1	[Sp: P01008]	1.43439
	92	Apolipoprotein A-I	APOA1	[Sp: P02647]	4.66841
	93	Apolipoprotein A-II	APOA2	[Sp: P02652]	0.589694
	94	Apolipoprotein C-I	APOC1	[Sp: P02654]	0.368558
	95	Apolipoprotein D	APOD	[Sp: P05090]	1.81444
	96	Apolipoprotein E	APOE	[Sp: P02649]	0.252726
	97	Arachidonate 5-lipoxygenase	ALOX5	[Sp: P09917]	0.783187
	98	Argininosuccinate synthase	ASS1	[Sp: P00966]	0.823837
	99	Asparagine--tRNA ligase, cytoplasmic	NARS	[Sp: O43776]	0.327608
	100	Aspartate aminotransferase, cytoplasmic	GOT1	[Sp: P17174]	1.96565
	101	Aspartate aminotransferase, mitochondrial	GOT2	[Sp: P00505]	2.77156
	102	ATP synthase subunit alpha, mitochondrial	ATP5A1	[Sp: P25705]	1.57252
	103	ATP synthase subunit b, mitochondrial	ATP5F1	[Sp: P24539]	0.433598
	104	ATP synthase subunit beta, mitochondrial	ATP5B	[Sp: P06576]	4.55278
	105	ATP synthase subunit delta, mitochondrial	ATP5D	[Sp: P30049]	0.819019
	106	ATP synthase subunit gamma, mitochondrial	ATP5C1	[Sp: P36542]	0.648663
	107	ATP synthase subunit O, mitochondrial	ATP5O	[Sp: P48047]	1.15375
	108	Azurocidin	AZU1	[Sp: P20160]	7.00261
	109	Bactericidal permeability-increasing protein	BPI	[Sp: P17213]	0.491411
	110	Band 3 anion transport protein	SLC4A1	[Sp: P02730]	0.6587
	111	Beta-2-glycoprotein 1	APOH	[Sp: P02749]	2.43816
	112	Beta-2-microglobulin	B2M	[Sp: P61769]	0.552838
	113	C4b-binding protein alpha chain	C4BPA	[Sp: P04003]	0.491411
	114	Calmodulin-like protein 3	CALML3	[Sp: P27482]	1.05302
	115	Calnexin	CANX	[Sp: P27824]	0.637506
	116	Calpain small subunit 1	CAPNS1	[Sp: P04632]	1.75065
	117	Calpain-1 catalytic subunit	CAPN1	[Sp: P07384]	1.29279
	118	Calreticulin	CALR	[Sp: P27797]	1.82524
	119	Carbonic anhydrase 1	CA1	[Sp: P00915]	2.43249
	120	Carbonyl reductase [NADPH] 1	CBR1	[Sp: P16152]	0.589694
	121	Carcinoembryonic antigen-related cell adhesion molecule 5	CEACAM5	[Sp: P06731]	0.928221
	122	Carcinoembryonic antigen-related cell adhesion molecule 6	CEACAM6	[Sp: P40199]	2.52726
	123	Carcinoembryonic antigen-related cell adhesion molecule 7	CEACAM7	[Sp: Q14002]	1.34021
	124	Carcinoembryonic antigen-related cell adhesion molecule 8	CEACAM8	[Sp: P31997]	0.655215
	125	Caspase-14	CASP14	[Sp: P31944]	0.368558
	126	Catenin alpha-1	CTNNA1	[Sp: P35221]	0.464485
	127	Cathelicidin antimicrobial peptide	CAMP	[Sp: P49913]	1.04064
	128	Cathepsin B	CTSB	[Sp: P07858]	1.73439
	129	Cathepsin G	CTSG	[Sp: P08311]	8.24231
	130	CD59 glycoprotein	CD59	[Sp: P13987]	1.10568
	131	Cell division control protein 42 homolog	CDC42	[Sp: P60953]	1.35138
	132	Ceruloplasmin	CP	[Sp: P00450]	2.3536
	133	Chitinase-3-like protein 1	CHI3L1	[Sp: P36222]	0.579163
	134	Chloride intracellular channel protein 1	CLIC1	[Sp: O00299]	0.810829
	135	Chloride intracellular channel protein 3	CLIC3	[Sp: O95833]	0.85997
	136	Citrate synthase, mitochondrial	CS	[Sp: O75390]	0.491411
	137	Cofilin-1	CFL1	[Sp: P23528]	2.15465
	138	Complement C3	C3	[Sp: P01024]	2.59262
	139	Complement component 1 Q subcomponent-binding protein, mitochondrial	C1QBP	[Sp: Q07021]	0.491411
	140	Complement component C8 gamma chain	C8G	[Sp: P07360]	0.536085
	141	Complement factor H	CFH	[Sp: P08603]	0.676413
	142	Copine-3	CPNE3	[Sp: O75131]	0.589694
	143	Cornifin-B	SPRR1B	[Sp: P22528]	0.0122343
	144	Coronin-1A	CORO1A	[Sp: P31146]	0.625433
	145	Creatine kinase U-type, mitochondrial	CKMT1A	[Sp: P12532]	0.458651
	146	Cullin-associated NEDD8-dissociated protein 1	CAND1	[Sp: Q86VP6]	0.435569
	147	Cystatin-A	CSTA	[Sp: P01040]	0.655215
	148	Cystatin-B	CSTB	[Sp: P04080]	2.21135
	149	Cytochrome b-245 heavy chain	CYBB	[Sp: P04839]	0.45361
	150	Cytochrome b-c1 complex subunit 1, mitochondrial	UQCRC1	[Sp: P31930]	1.07732
	151	Cytochrome b-c1 complex subunit 2, mitochondrial	UQCRC2	[Sp: P22695]	1.20123
	152	Cytochrome b-c1 complex subunit 7	UQCRB	[Sp: P14927]	0.589694
	153	Cytochrome c oxidase subunit 2	MT-CO2	[Sp: P00403]	1.14663
	154	Cytochrome c oxidase subunit 4 isoform 1, mitochondrial	COX4I1	[Sp: P13073]	0.387956
	155	Cytochrome c oxidase subunit 5A, mitochondrial	COX5A	[Sp: P20674]	1.24743
	156	Cytochrome c1, heme protein, mitochondrial	CYC1	[Sp: P08574]	0.414628
	157	Cytoskeleton-associated protein 4	CKAP4	[Sp: Q07065]	0.361605
	158	Cytosolic non-specific dipeptidase	CNDP2	[Sp: Q96KP4]	1.59709
	159	D-dopachrome decarboxylase	DDT	[Sp: P30046]	0.842419
	160	Deoxyribose-phosphate aldolase	DERA	[Sp: Q9Y315]	0.526512
	161	Desmoplakin	DSP	[Sp: P15924]	0.328868
	162	Dihydrolipoyllysine-residue succinyltransferase component of 2-oxoglutarate dehydrogenase complex, mitochondrial	DLST	[Sp: P36957]	0.536085
	163	DNA-(apurinic or apyrimidinic site) lyase	APEX1	[Sp: P27695]	0.368558
	164	Dolichyl-diphosphooligosaccharide--protein glycosyltransferase 48 kDa subunit	DDOST	[Sp: P39656]	0.491411
	165	Dolichyl-diphosphooligosaccharide--protein glycosyltransferase subunit 1	RPN1	[Sp: P04843]	0.825571
	166	Dual oxidase 2	DUOX2	[Sp: Q9NRD8]	0.466339
	167	Electron transfer flavoprotein subunit alpha, mitochondrial	ETFA	[Sp: P13804]	0.576874
	168	Elongation factor 1-alpha 1	EEF1A1	[Sp: P68104]	0.967466
	169	Elongation factor 1-gamma	EEF1G	[Sp: P26641]	0.760895
	170	Elongation factor 2	EEF2	[Sp: P13639]	1.20396
	171	Elongation factor Tu, mitochondrial	TUFM	[Sp: P49411]	0.573313
	172	Endoplasmic reticulum resident protein 29	ERP29	[Sp: P30040]	0.737117
	173	Endoplasmic reticulum resident protein 44	ERP44	[Sp: Q9BS26]	0.491411
	174	Endoplasmin	HSP90B1	[Sp: P14625]	0.565123
	175	Enoyl-CoA hydratase, mitochondrial	ECHS1	[Sp: P30084]	1.17939
	176	Envoplakin	EVPL	[Sp: Q92817]	0.558913
	177	Eosinophil cationic protein	RNASE3	[Sp: P12724]	2.45706
	178	Epididymal secretory protein E1	NPC2	[Sp: P61916]	0.655215
	179	Erlin-2	ERLIN2	[Sp: O94905]	0.775913
	180	ERO1-like protein alpha	ERO1L	[Sp: Q96HE7]	0.637506
	181	Erythrocyte band 7 integral membrane protein	STOM	[Sp: P27105]	2.28506
	182	Eukaryotic initiation factor 4A-I	EIF4A1	[Sp: P60842]	0.552838
	183	Eukaryotic translation initiation factor 3 subunit I	EIF3I	[Sp: Q13347]	0.465548
	184	Ezrin	EZR	[Sp: P15311]	0.311857
	185	F-actin-capping protein subunit alpha-1	CAPZA1	[Sp: P52907]	0.382209
	186	F-actin-capping protein subunit alpha-2	CAPZA2	[Sp: P47755]	0.512777
	187	Fatty acid-binding protein, epidermal	FABP5	[Sp: Q01469]	2.41238
	188	Ferritin heavy chain	FTH1	[Sp: P02794]	1.22853
	189	Ferritin light chain	FTL	[Sp: P02792]	1.47423
	190	Fibrinogen beta chain	FGB	[Sp: P02675]	2.83506
	191	Flotillin-1	FLOT1	[Sp: O75955]	0.823837
	192	Flotillin-2	FLOT2	[Sp: Q14254]	0.778068
	193	Fructose-bisphosphate aldolase A	ALDOA	[Sp: P04075]	2.70276
	194	Fructose-bisphosphate aldolase C	ALDOC	[Sp: P09972]	0.737117
	195	Galectin-3	LGALS3	[Sp: P17931]	1.59709
	196	Galectin-3-binding protein	LGALS3BP	[Sp: Q08380]	0.716056
	197	Ganglioside GM2 activator	GM2A	[Sp: P17900]	0.88454
	198	Glia maturation factor gamma	GMFG	[Sp: O60234]	0.491411
	199	Glucose-6-phosphate isomerase	GPI	[Sp: P06744]	0.912621
	200	Glucosidase 2 subunit beta	PRKCSH	[Sp: P14314]	0.709816
	201	Glutamate dehydrogenase 1, mitochondrial	GLUD1	[Sp: P00367]	0.589694
	202	Glutamine synthetase	GLUL	[Sp: P15104]	2.77836
	203	Glutathione peroxidase 1	GPX1	[Sp: P07203]	2.15465
	204	Glutathione S-transferase Mu 1	GSTM1	[Sp: P09488]	1.22853
	205	Glutathione S-transferase Mu 3	GSTM3	[Sp: P21266]	0.491411
	206	Glyceraldehyde-3-phosphate dehydrogenase	GAPDH	[Sp: P04406]	5.15982
	207	Glycogen phosphorylase, liver form	PYGL	[Sp: P06737]	0.498971
	208	Grancalcin	GCA	[Sp: P28676]	2.04125
	209	Granulins	GRN	[Sp: P28799]	0.463331
	210	Growth factor receptor-bound protein 2	GRB2	[Sp: P62993]	0.368558
	211	GTP-binding nuclear protein Ran	RAN	[Sp: P62826]	0.573313
	212	GTP-binding protein SAR1a	SAR1A	[Sp: Q9NR31]	0.491411
	213	Guanine nucleotide-binding protein G(i) subunit alpha-2	GNAI2	[Sp: P04899]	0.655215
	214	Guanine nucleotide-binding protein G(I)/G(S)/G(O) subunit gamma-12	GNG12	[Sp: Q9UBI6]	0.631814
	215	Guanine nucleotide-binding protein G(I)/G(S)/G(T) subunit beta-2	GNB2	[Sp: P62879]	1.2732
	216	Guanine nucleotide-binding protein subunit beta-2-like 1	GNB2L1	[Sp: P63244]	0.798543
	217	Haptoglobin	HP	[Sp: P00738]	6.96448
	218	Heat shock 70 kDa protein 1A/1B	HSPA1A	[Sp: P08107]	1.1858
	219	Heat shock cognate 71 kDa protein	HSPA8	[Sp: P11142]	0.921396
	220	Heat shock protein beta-1	HSPB1	[Sp: P04792]	7.80477
	221	Heat shock protein HSP 90-beta	HSP90AB1	[Sp: P08238]	0.536085
	222	Heme-binding protein 2	HEBP2	[Sp: Q9Y5Z4]	2.0885
	223	Hemoglobin subunit alpha	HBA1	[Sp: P69905]	49.2815
	224	Hemoglobin subunit beta	HBB	[Sp: P68871]	32.0311
	225	Hemoglobin subunit delta	HBD	[Sp: P02042]	3.19417
	226	Hemoglobin subunit gamma-1	HBG1	[Sp: P69891]	0.402064
	227	Hemopexin	HPX	[Sp: P02790]	5.943
	228	Heterogeneous nuclear ribonucleoprotein H	HNRNPH1	[Sp: P31943]	0.864206
	229	Heterogeneous nuclear ribonucleoproteins A2/B1	HNRNPA2B1	[Sp: P22626]	1.07732
	230	Hexokinase-3	HK3	[Sp: P52790]	0.608414
	231	High mobility group protein B2	HMGB2	[Sp: P26583]	0.62073
	232	Histidine-rich glycoprotein	HRG	[Sp: P04196]	1.32173
	233	Histone H1.4	HIST1H1E	[Sp: P10412]	2.73786
	234	Histone H1.5	HIST1H1B	[Sp: P16401]	1.15833
	235	Histone H2A type 1-D	HIST1H2AD	[Sp: P20671]	9.12182
	236	Histone H2B type 1-B	HIST1H2BB	[Sp: P33778]	0.491411
	237	Histone H2B type 1-C/E/F/G/I	HIST1H2BC	[Sp: P62807]	19.7547
	238	Histone H3.1	HIST1H3A	[Sp: P68431]	4.79126
	239	Histone H3.3	H3F3A	[Sp: P84243]	0.368558
	240	Histone H4	HIST1H4A	[Sp: P62805]	27.8262
	241	HLA class I histocompatibility antigen, A-23 alpha chain	HLA-A	[Sp: P30447]	0.631814
	242	HLA class II histocompatibility antigen, DQ beta 1 chain	HLA-DQB1	[Sp: P01920]	0.320486
	243	HLA class II histocompatibility antigen, DR alpha chain	HLA-DRA	[Sp: P01903]	2.83506
	244	HLA class II histocompatibility antigen, DRB1-7 beta chain	HLA-DRB1	[Sp: P13761]	0.775913
	245	Ig gamma-1 chain C region	IGHG1	[Sp: P01857]	7.73973
	246	Ig gamma-3 chain C region	IGHG3	[Sp: P01860]	2.56802
	247	Ig gamma-4 chain C region	IGHG4	[Sp: P01861]	1.28995
	248	Ig heavy chain V-I region HG3	KV102	[Sp: P01743]	0.88454
	249	Ig heavy chain V-III region HIL	HV310	[Sp: P01771]	1.47423
	250	Ig heavy chain V-III region VH26	HV303	[Sp: P01764]	3.68558
	251	Ig kappa chain V-I region AU	KV102	[Sp: P01594]	0.491411
	252	Ig kappa chain V-I region HK101 (Fragment)	KV109	[Sp: P01601]	2.94847
	253	Ig kappa chain V-I region HK102 (Fragment)	IGKV1-5	[Sp: P01602]	0.552838
	254	Ig kappa chain V-I region Roy	KV116	[Sp: P01608]	0.42121
	255	Ig kappa chain V-II region RPMI 6410	KV206	[Sp: P06310]	2.02707
	256	Ig kappa chain V-III region GOL	KV307	[Sp: P04206]	4.23842
	257	Ig kappa chain V-III region VG (Fragment)	KV309	[Sp: P04433]	2.70276
	258	Ig kappa chain V-IV region (Fragment)	IGKV4-1	[Sp: P06312]	1.10568
	259	Ig lambda-2 chain C regions	IGLC2	[Sp: P0CG05]	12.7767
	260	Immunoglobulin J chain	IGJ	[Sp: P01591]	2.25471
	261	Immunoglobulin lambda-like polypeptide 5	IGLL5	[Sp: B9A064]	1.10568
	262	Integrin alpha-M	ITGAM	[Sp: P11215]	0.765109
	263	Interleukin enhancer-binding factor 2	ILF2	[Sp: Q12905]	0.45361
	264	Isocitrate dehydrogenase [NADP] cytoplasmic	IDH1	[Sp: O75874]	0.506768
	265	Isocitrate dehydrogenase [NADP], mitochondrial	IDH2	[Sp: P48735]	0.611268
	266	Isoform 1 of Core histone macro-H2A.1	H2AFY	[Sp: O75367]	0.88454
	267	Isoform 1 of Ubiquitin-conjugating enzyme E2 variant 1	UBE2V1	[Sp: Q13404]	0.346879
	268	Isoform 1 of Voltage-dependent anion-selective channel protein 2	VDAC2	[Sp: P45880]	0.766602
	269	Isoform 2 of 14-3-3 protein sigma	SFN	[Sp: P31947]	1.10568
	270	Isoform 2 of 40S ribosomal protein S20	RPS20	[Sp: P60866]	0.526512
	271	Isoform 2 of 40S ribosomal protein S24	RPS24	[Sp: P62847]	0.280806
	272	Isoform 2 of 60S ribosomal protein L11	RPL11	[Sp: P62913]	0.515982
	273	Isoform 2 of 60S ribosomal protein L28	RPL28	[Sp: P46779]	0.245706
	274	Isoform 2 of Acid ceramidase	ASAH1	[Sp: Q13510]	1.19343
	275	Isoform 2 of Adenylate kinase 2, mitochondrial	AK2	[Sp: P54819]	0.737117
	276	Isoform 2 of Adenylyl cyclase-associated protein 1	CAP1	[Sp: Q01518]	1.13025
	277	Isoform 2 of Adipocyte plasma membrane-associated protein	APMAP	[Sp: Q9HDC9]	0.998674
	278	Isoform 2 of Alpha-aminoadipic semialdehyde dehydrogenase	ALDH7A1	[Sp: P49419]	0.543139
	279	Isoform 2 of Annexin A2	ANXA2	[Sp: P07355]	3.52763
	280	Isoform 2 of ATP synthase subunit d, mitochondrial	ATP5H	[Sp: O75947]	0.737117
	281	Isoform 2 of ATP synthase subunit f, mitochondrial	ATP5J2	[Sp: P56134]	0.491411
	282	Isoform 2 of Carcinoembryonic antigen-related cell adhesion molecule 1	CEACAM1	[Sp: P13688]	1.13403
	283	Isoform 2 of Cathepsin S	CTSS	[Sp: P25774]	0.380447
	284	Isoform 2 of Chitotriosidase-1	CHIT1	[Sp: Q13231]	0.368558
	285	Isoform 2 of Clathrin heavy chain 1	CLTC	[Sp: Q00610]	0.8705
	286	Isoform 2 of Clusterin	CLU	[Sp: P10909]	0.804128
	287	Isoform 2 of Delta-aminolevulinic acid dehydratase	ALAD	[Sp: P13716]	0.368558
	288	Isoform 2 of Destrin	DSTN	[Sp: P60981]	0.491411
	289	Isoform 2 of Dolichyl-diphosphooligosaccharide--protein glycosyltransferase subunit 2	RPN2	[Sp: P04844]	0.780477
	290	Isoform 2 of Drebrin-like protein	DBNL	[Sp: Q9UJU6]	0.638835
	291	Isoform 2 of Electron transfer flavoprotein subunit beta	ETFB	[Sp: P38117]	0.515982
	292	Isoform 2 of Elongation factor 1-delta	EEF1D	[Sp: P29692]	0.335053
	293	Isoform 2 of Eukaryotic translation initiation factor 5A-1	EIF5A	[Sp: P63241]	0.680416
	294	Isoform 2 of F-actin-capping protein subunit beta	CAPZB	[Sp: P47756]	0.707632
	295	Isoform 2 of Fatty aldehyde dehydrogenase	ALDH3A2	[Sp: P51648]	0.460698
	296	Isoform 2 of Fermitin family homolog 3	FERMT3	[Sp: Q86UX7]	0.354908
	297	Isoform 2 of Fibrinogen alpha chain	FGA	[Sp: P02671]	1.03196
	298	Isoform 2 of Filamin-A	FLNA	[Sp: P21333]	0.697862
	299	Isoform 2 of Glutathione S-transferase kappa 1	GSTK1	[Sp: Q9Y2Q3]	0.433598
	300	Isoform 2 of Glycerol-3-phosphate dehydrogenase, mitochondrial	GPD2	[Sp: P43304]	0.466841
	301	Isoform 2 of Heat shock protein HSP 90-alpha	HSP90AA1	[Sp: P07900]	0.991757
	302	Isoform 2 of Heterogeneous nuclear ribonucleoprotein A3	HNRNPA3	[Sp: P51991]	0.510312
	303	Isoform 2 of Heterogeneous nuclear ribonucleoprotein D0	HNRNPD	[Sp: Q14103]	0.491411
	304	Isoform 2 of Heterogeneous nuclear ribonucleoprotein K	HNRNPK	[Sp: P61978]	0.893475
	305	Isoform 2 of Heterogeneous nuclear ribonucleoprotein M	HNRNPM	[Sp: P52272]	0.763442
	306	Isoform 2 of Hexokinase-1	HK1	[Sp: P19367]	0.673935
	307	Isoform 2 of Ig mu chain C region	IGHM	[Sp: P01871]	2.64345
	308	Isoform 2 of Inter-alpha-trypsin inhibitor heavy chain H4	ITIH4	[Sp: Q14624]	0.459188
	309	Isoform 2 of Myosin-14	MYH14	[Sp: Q7Z406]	0.702016
	310	Isoform 2 of NADH-ubiquinone oxidoreductase 75 kDa subunit, mitochondrial	NDUFS1	[Sp: P28331]	0.816094
	311	Isoform 2 of Neutral alpha-glucosidase AB	GANAB	[Sp: Q14697]	0.457521
	312	Isoform 2 of Nucleophosmin	NPM1	[Sp: P06748]	0.705068
	313	Isoform 2 of Probable ATP-dependent RNA helicase DDX17	DDX17	[Sp: Q92841]	0.349818
	314	Isoform 2 of Probable DNA dC->dU-editing enzyme APOBEC-3A	APOBEC3A	[Sp: P31941]	0.368558
	315	Isoform 2 of Proteasome subunit beta type-8	PSMB8	[Sp: P28062]	0.829256
	316	Isoform 2 of Protein disulfide-isomerase A6	PDIA6	[Sp: Q15084]	0.951119
	317	Isoform 2 of Protein SET	SET	[Sp: Q01105]	0.62073
	318	Isoform 2 of Pyridoxal kinase	PDXK	[Sp: O00764]	0.469074
	319	Isoform 2 of Pyruvate dehydrogenase E1 component subunit beta, mitochondrial	PDHB	[Sp: P11177]	0.573313
	320	Isoform 2 of Redox-regulatory protein FAM213A	FAM213A	[Sp: Q9BRX8]	0.982823
	321	Isoform 2 of Sarcoplasmic/endoplasmic reticulum calcium ATPase 2	ATP2A2	[Sp: P16615]	0.521652
	322	Isoform 2 of Serine/arginine-rich splicing factor 10	SRSF10	[Sp: O75494]	0.156833
	323	Isoform 2 of Serine/arginine-rich splicing factor 7	SRSF7	[Sp: Q16629]	0.539354
	324	Isoform 2 of Sodium/potassium-transporting ATPase subunit beta-1	ATP1B1	[Sp: P05026]	0.305014
	325	Isoform 2 of Spectrin alpha chain, brain	SPTAN1	[Sp: Q13813]	0.477371
	326	Isoform 2 of Spliceosome RNA helicase DDX39B	DDX39B	[Sp: Q13838]	0.390238
	327	Isoform 2 of Triosephosphate isomerase	TPI1	[Sp: P60174]	2.34537
	328	Isoform 2 of Tropomyosin alpha-1 chain	TPM1	[Sp: P09493]	1.0811
	329	Isoform 2 of Tropomyosin alpha-3 chain	TPM3	[Sp: P06753]	0.631814
	330	Isoform 2 of Tumor protein D54	TPD52L2	[Sp: O43399]	0.327608
	331	Isoform 2 of UTP--glucose-1-phosphate uridylyltransferase	UGP2	[Sp: Q16851]	0.45631
	332	Isoform 2 of Very long-chain specific acyl-CoA dehydrogenase, mitochondrial	ACADVL	[Sp: P49748]	0.402064
	333	Isoform 2 of V-type proton ATPase subunit E 1	ATP6V1E1	[Sp: P36543]	0.307132
	334	Isoform 3 of Gelsolin	GSN	[Sp: P06396]	2.02707
	335	Isoform 3 of L-lactate dehydrogenase A chain	LDHA	[Sp: P00338]	1.32173
	336	Isoform 3 of Nucleoside diphosphate kinase B	NME2	[Sp: P22392]	0.393129
	337	Isoform 3 of Perilipin-3	PLIN3	[Sp: O60664]	0.737117
	338	Isoform 3 of Plectin	PLEC	[Sp: Q15149]	0.362573
	339	Isoform A1-A of Heterogeneous nuclear ribonucleoprotein A1	HNRNPA1	[Sp: P09651]	0.709816
	340	Isoform ASF-2 of Serine/arginine-rich splicing factor 1	SRSF1	[Sp: Q07955]	0.827009
	341	Isoform B of Fibulin-1	FBLN1	[Sp: P23142]	1.35785
	342	Isoform C1 of Heterogeneous nuclear ribonucleoproteins C1/C2	HNRNPC	[Sp: P07910]	0.327608
	343	Isoform Cytoplasmic of Glutathione reductase, mitochondrial	GSR	[Sp: P00390]	0.758177
	344	Isoform Cytoplasmic+peroxisomal of Peroxiredoxin-5, mitochondrial	PRDX5	[Sp: P30044]	3.13275
	345	Isoform Gamma-A of Fibrinogen gamma chain	FGG	[Sp: P02679]	3.9947
	346	Isoform H14 of Myeloperoxidase	MPO	[Sp: P05164]	8.4174
	347	Isoform LMP2.S of Proteasome subunit beta type-9	PSMB9	[Sp: P28065]	0.737117
	348	Isoform LMW of Kininogen-1	KNG1	[Sp: P01042]	0.651406
	349	Isoform Long of Glucose-6-phosphate 1-dehydrogenase	G6PD	[Sp: P11413]	0.719975
	350	Isoform Long of Proteasome subunit alpha type-1	PSMA1	[Sp: P25786]	0.88454
	351	Isoform Short of 14-3-3 protein beta/alpha	YWHAB	[Sp: P31946]	0.433598
	352	Isoform Short of Heterogeneous nuclear ribonucleoprotein U	HNRNPU	[Sp: Q00839]	0.43502
	353	Isoform Smooth muscle of Myosin light polypeptide 6	MYL6	[Sp: P60660]	1.18758
	354	Isoform Soluble of Catechol O-methyltransferase	COMT	[Sp: P21964]	0.680416
	355	Isoform SV of 14-3-3 protein epsilon	YWHAE	[Sp: P62258]	2.70276
	356	Junction plakoglobin	JUP	[Sp: P14923]	0.596714
	357	Keratin, type I cytoskeletal 10	KRT10	[Sp: P13645]	0.800298
	358	Keratin, type I cytoskeletal 13	KRT13	[Sp: P13646]	12.7767
	359	Keratin, type I cytoskeletal 15	KRT15	[Sp: P19012]	1.20619
	360	Keratin, type I cytoskeletal 19	KRT19	[Sp: P08727]	4.02064
	361	Keratin, type II cytoskeletal 1	KRT1	[Sp: P04264]	1.56637
	362	Keratin, type II cytoskeletal 4	KRT4	[Sp: P19013]	14.0251
	363	Keratin, type II cytoskeletal 5	KRT5	[Sp: P13647]	4.8932
	364	Keratin, type II cytoskeletal 6A	KRT6A	[Sp: P02538]	12.3945
	365	Keratin, type II cytoskeletal 7	KRT7	[Sp: P08729]	2.94847
	366	Keratin, type II cytoskeletal 78	KRT78	[Sp: Q8N1N4]	0.384583
	367	Keratin, type II cytoskeletal 8	KRT8	[Sp: P05787]	1.37595
	368	Lactotransferrin	LTF	[Sp: P02788]	11.9329
	369	Lamin-B1	LMNB1	[Sp: P20700]	0.85178
	370	Lamin-B2	LMNB2	[Sp: Q03252]	0.75216
	371	Leucine-rich alpha-2-glycoprotein	LRG1	[Sp: P02750]	1.47423
	372	Leukocyte elastase inhibitor	SERPINB1	[Sp: P30740]	5.21247
	373	Leukotriene A-4 hydrolase	LTA4H	[Sp: P09960]	0.720737
	374	L-lactate dehydrogenase B chain	LDHB	[Sp: P07195]	0.368558
	375	L-xylulose reductase	DCXR	[Sp: Q7Z4W1]	1.10568
	376	Macrophage migration inhibitory factor	MIF	[Sp: P14174]	0.136083
	377	Macrophage-capping protein	CAPG	[Sp: P40121]	1.84279
	378	Major vault protein	MVP	[Sp: Q14764]	0.990501
	379	Malate dehydrogenase, mitochondrial	MDH2	[Sp: P40926]	2.51848
	380	Matrix metalloproteinase-9	MMP9	[Sp: P14780]	1.95562
	381	Mesencephalic astrocyte-derived neurotrophic factor	MANF	[Sp: P55145]	0.368558
	382	Moesin	MSN	[Sp: P26038]	0.890103
	383	Monocyte differentiation antigen CD14	CD14	[Sp: P08571]	0.775913
	384	Myeloblastin	PRTN3	[Sp: P24158]	7.07632
	385	Myeloid cell nuclear differentiation antigen	MNDA	[Sp: P41218]	0.700261
	386	Myosin regulatory light chain 12B	MYL12B	[Sp: O14950]	2.62086
	387	Myosin-9	MYH9	[Sp: P35579]	1.2724
	388	N-acetyl-D-glucosamine kinase	NAGK	[Sp: Q9UJ70]	0.589694
	389	NAD-dependent malic enzyme, mitochondrial	ME2	[Sp: P23368]	0.529212
	390	NADH dehydrogenase [ubiquinone] 1 alpha subcomplex subunit 13	NDUFA13	[Sp: Q9P0J0]	0.947722
	391	NADH dehydrogenase [ubiquinone] 1 alpha subcomplex subunit 9, mitochondrial	NDUFA9	[Sp: Q16795]	0.491411
	392	NADH dehydrogenase [ubiquinone] iron-sulfur protein 3, mitochondrial	NDUFS3	[Sp: O75489]	1.40722
	393	Neutrophil cytosol factor 1B	NCF1B	[Sp: A6NI72]	0.428003
	394	Neutrophil cytosol factor 4	NCF4	[Sp: Q15080]	0.402064
	395	Neutrophil defensin 1	DEFA1	[Sp: P59665]	13.4524
	396	Neutrophil elastase	ELANE	[Sp: P08246]	9.02968
	397	Neutrophil gelatinase-associated lipocalin	LCN2	[Sp: P80188]	5.15982
	398	Nicotinamide phosphoribosyltransferase	NAMPT	[Sp: P43490]	1.23517
	399	Non-secretory ribonuclease	RNASE2	[Sp: P10153]	1.74228
	400	Non-specific cytotoxic cell receptor protein 1 homolog	NCCRP1	[Sp: Q6ZVX7]	0.833263
	401	Normal mucosa of esophagus-specific gene 1 protein	NMES1	[Sp: Q9C002]	0.42121
	402	Nucleobindin-1	NUCB1	[Sp: Q02818]	0.331703
	403	Olfactomedin-4	OLFM4	[Sp: Q6UX06]	3.91593
	404	Peptidoglycan recognition protein 1	PGLYRP1	[Sp: O75594]	1.22853
	405	Peptidyl-prolyl cis-trans isomerase A	PPIA	[Sp: P62937]	2.49486
	406	Peptidyl-prolyl cis-trans isomerase B	PPIB	[Sp: P23284]	0.833263
	407	Periplakin	PPL	[Sp: O60437]	0.89182
	408	Peroxiredoxin-2	PRDX2	[Sp: P32119]	3.05377
	409	Peroxiredoxin-4	PRDX4	[Sp: Q13162]	0.335053
	410	Peroxiredoxin-6	PRDX6	[Sp: P30041]	0.921396
	411	Phosphatidylethanolamine-binding protein 1	PEBP1	[Sp: P30086]	0.491411
	412	Phosphoglycerate kinase 1	PGK1	[Sp: P00558]	1.94809
	413	Phosphoglycerate mutase 1	PGAM1	[Sp: P18669]	1.64767
	414	Phospholipase B-like 1	PLBD1	[Sp: Q6P4A8]	0.659526
	415	Plasma protease C1 inhibitor	SERPING1	[Sp: P05155]	1.05961
	416	Plasminogen	PLG	[Sp: P00747]	2.30349
	417	Plastin-2	LCP1	[Sp: P13796]	3.0112
	418	Plastin-3	PLS3	[Sp: P13797]	0.469074
	419	Poly(rC)-binding protein 1	PCBP1	[Sp: Q15365]	1.10568
	420	Polymeric immunoglobulin receptor	PIGR	[Sp: P01833]	1.24298
	421	Polyubiquitin-B	UBB	[Sp: P0CG47]	0.825571
	422	PRA1 family protein 3	ARL6IP5	[Sp: O75915]	0.567013
	423	Prelamin-A/C	LMNA	[Sp: P02545]	1.38209
	424	Profilin-1	PFN1	[Sp: P07737]	2.80104
	425	Prohibitin	PHB	[Sp: P35232]	1.17939
	426	Prohibitin-2	PHB2	[Sp: Q99623]	0.665783
	427	Proteasome activator complex subunit 1	PSME1	[Sp: Q06323]	0.409509
	428	Proteasome subunit alpha type-2	PSMA2	[Sp: P25787]	0.947722
	429	Proteasome subunit alpha type-4	PSMA4	[Sp: P25789]	0.804128
	430	Proteasome subunit alpha type-5	PSMA5	[Sp: P28066]	0.793818
	431	Proteasome subunit alpha type-6	PSMA6	[Sp: P60900]	0.819019
	432	Proteasome subunit alpha type-7	PSMA7	[Sp: O14818]	0.576874
	433	Proteasome subunit beta type-1	PSMB1	[Sp: P20618]	0.42121
	434	Proteasome subunit beta type-10	PSMB10	[Sp: P40306]	0.44227
	435	Proteasome subunit beta type-2	PSMB2	[Sp: P49721]	0.687976
	436	Proteasome subunit beta type-3	PSMB3	[Sp: P49720]	1.07217
	437	Protein AMBP	AMBP	[Sp: P02760]	0.961457
	438	Protein disulfide-isomerase	P4HB	[Sp: P07237]	1.03866
	439	Protein disulfide-isomerase A3	PDIA3	[Sp: P30101]	1.30671
	440	Protein disulfide-isomerase A4	PDIA4	[Sp: P13667]	0.583551
	441	Protein DJ-1	PARK7	[Sp: Q99497]	0.670106
	442	Protein ETHE1, mitochondrial	ETHE1	[Sp: O95571]	0.543139
	443	Protein FAM49B	FAM49B	[Sp: Q9NUQ9]	0.67569
	444	Protein mago nashi homolog	MAGOH	[Sp: P61326]	0.526512
	445	Protein S100-A10	S100A10	[Sp: P60903]	0.842419
	446	Protein S100-A11	S100A11	[Sp: P31949]	1.80184
	447	Protein S100-A14	S100A14	[Sp: Q9HCY8]	0.921396
	448	Protein S100-A7	S100A7	[Sp: P31151]	2.21135
	449	Protein S100-A8	S100A8	[Sp: P05109]	29.4847
	450	Protein S100-A9	S100A9	[Sp: P06702]	32.7608
	451	Protein S100-P	S100P	[Sp: P25815]	1.10568
	452	Protein-arginine deiminase type-4	PADI4	[Sp: Q9UM07]	0.536085
	453	Prothrombin	F2	[Sp: P00734]	0.789768
	454	Pyruvate kinase isozymes M1/M2	PKM2	[Sp: P14618]	5.08962
	455	Rab GDP dissociation inhibitor beta	GDI2	[Sp: P50395]	0.637506
	456	Ras GTPase-activating-like protein IQGAP1	IQGAP1	[Sp: P46940]	1.40822
	457	Ras-related C3 botulinum toxin substrate 2	RAC2	[Sp: P15153]	1.24743
	458	Ras-related protein Rab-11B	RAB11B	[Sp: Q15907]	0.310365
	459	Ras-related protein Rab-14	RAB14	[Sp: P61106]	1.17939
	460	Ras-related protein Rab-1A	RAB1A	[Sp: P62820]	0.520318
	461	Ras-related protein Rab-2A	RAB2A	[Sp: P61019]	0.737117
	462	Ras-related protein Rab-5B	RAB5B	[Sp: P61020]	0.368558
	463	Ras-related protein Rab-7a	RAB7A	[Sp: P51149]	0.465548
	464	Ras-related protein Rap-1b	RAP1B	[Sp: P61224]	1.17939
	465	Ras-related protein Rap-2b	RAP2B	[Sp: P61225]	0.536085
	466	Resistin	RETN	[Sp: Q9HD89]	0.921396
	467	Retinol-binding protein 4	RBP4	[Sp: P02753]	0.663405
	468	Rho GDP-dissociation inhibitor 1	ARHGDIA	[Sp: P52565]	0.607037
	469	Rho GDP-dissociation inhibitor 2	ARHGDIB	[Sp: P52566]	0.589694
	470	Rho GTPase-activating protein 1	ARHGAP1	[Sp: Q07960]	0.428003
	471	Ribonuclease inhibitor	RNH1	[Sp: P13489]	1.22006
	472	RNA-binding motif protein, X chromosome	RBMX	[Sp: P38159]	0.214992
	473	SAM domain and HD domain-containing protein 1	SAMHD1	[Sp: Q9Y3Z3]	0.655215
	474	Selenium-binding protein 1	SELENBP1	[Sp: Q13228]	0.684466
	475	Serine/arginine-rich splicing factor 3	SRSF3	[Sp: P84103]	0.226805
	476	Serine/threonine-protein phosphatase 2A 65 kDa regulatory subunit A alpha isoform	PPP2R1A	[Sp: P30153]	0.737117
	477	Serine/threonine-protein phosphatase PP1-beta catalytic subunit	PPP1CB	[Sp: P62140]	0.850519
	478	Serotransferrin	TF	[Sp: P02787]	10.9032
	479	Serpin B3	SERPINB3	[Sp: P29508]	2.04125
	480	Serpin B4	SERPINB4	[Sp: P48594]	0.510312
	481	Serpin B5	SERPINB5	[Sp: P36952]	0.414628
	482	Serum albumin	ALB	[Sp: P02768]	50.9811
	483	Serum amyloid P-component	APCS	[Sp: P02743]	0.526512
	484	SH3 domain-binding glutamic acid-rich-like protein	SH3BGRL	[Sp: O75368]	1.47423
	485	Signal peptidase complex catalytic subunit SEC11A	SEC11A	[Sp: P67812]	0.327608
	486	Small nuclear ribonucleoprotein G-like protein	RUXGL	[Sp: A8MWD9]	0.737117
	487	Small nuclear ribonucleoprotein Sm D2	SNRPD2	[Sp: P62316]	0.536085
	488	Small proline-rich protein 3	SPRR3	[Sp: Q9UBC9]	0.465548
	489	S-methyl-5'-thioadenosine phosphorylase	MTAP	[Sp: Q13126]	0.402064
	490	Sodium/potassium-transporting ATPase subunit alpha-1	ATP1A1	[Sp: P05023]	0.921396
	491	Splicing factor, proline- and glutamine-rich	SFPQ	[Sp: P23246]	0.500683
	492	Succinate dehydrogenase [ubiquinone] iron-sulfur subunit, mitochondrial	SDHB	[Sp: P21912]	0.351008
	493	Sulfide:quinone oxidoreductase, mitochondrial	SQRDL	[Sp: Q9Y6N5]	0.597662
	494	Superoxide dismutase [Mn], mitochondrial	SOD2	[Sp: P04179]	2.45706
	495	Synaptic vesicle membrane protein VAT-1 homolog	VAT1	[Sp: Q99536]	1.12736
	496	T-complex protein 1 subunit alpha	TCP1	[Sp: P17987]	0.608923
	497	T-complex protein 1 subunit beta	CCT2	[Sp: P78371]	1.00679
	498	T-complex protein 1 subunit delta	CCT4	[Sp: P50991]	0.582837
	499	T-complex protein 1 subunit eta	CCT7	[Sp: Q99832]	0.465548
	500	T-complex protein 1 subunit gamma	CCT3	[Sp: P49368]	0.526512
	501	T-complex protein 1 subunit theta	CCT8	[Sp: P50990]	0.775913
	502	T-complex protein 1 subunit zeta	CCT6A	[Sp: P40227]	0.37713
	503	Thioredoxin-dependent peroxide reductase, mitochondrial	PRDX3	[Sp: P30048]	1.57252
	504	Thymidine phosphorylase	TYMP	[Sp: P19971]	0.506768
	505	Transaldolase	TALDO1	[Sp: P37837]	0.680416
	506	Transforming protein RhoA	RHOA	[Sp: P61586]	1.74228
	507	Transgelin-2	TAGLN2	[Sp: P37802]	1.57252
	508	Transitional endoplasmic reticulum ATPase	VCP	[Sp: P55072]	1.44837
	509	Transketolase	TKT	[Sp: P29401]	2.15992
	510	Translocon-associated protein subunit delta	SSR4	[Sp: P51571]	0.737117
	511	Transmembrane emp24 domain-containing protein 10	TMED10	[Sp: P49755]	0.737117
	512	Transmembrane emp24 domain-containing protein 2	TMED2	[Sp: Q15363]	0.491411
	513	Transmembrane emp24 domain-containing protein 7	TMED7	[Sp: Q9Y3B3]	0.310365
	514	Transmembrane emp24 domain-containing protein 9	TMED9	[Sp: Q9BVK6]	0.44227
	515	Transthyretin	TTR	[Sp: P02766]	4.97554
	516	Trifunctional enzyme subunit alpha, mitochondrial	HADHA	[Sp: P40939]	0.82764
	517	Trifunctional enzyme subunit beta, mitochondrial	HADHB	[Sp: P55084]	1.11838
	518	Tropomyosin alpha-4 chain	TPM4	[Sp: P67936]	0.640971
	519	Tubulin alpha-1B chain	TUBA1B	[Sp: P68363]	3.25348
	520	Tubulin beta chain	TUBB	[Sp: P07437]	1.12042
	521	Tubulin beta-4B chain	TUBB4B	[Sp: P68371]	3.95095
	522	Tumor necrosis factor alpha-induced protein 2	TNFAIP2	[Sp: Q03169]	0.663405
	523	Tumor-associated calcium signal transducer 2	TACSTD2	[Sp: P09758]	1.20619
	524	Ubiquitin-conjugating enzyme E2 N	UBE2N	[Sp: P61088]	0.42121
	525	Ubiquitin-like modifier-activating enzyme 1	UBA1	[Sp: P22314]	0.555508
	526	UMP-CMP kinase	CMPK1	[Sp: P30085]	0.631814
	527	UPF0670 protein C8orf55	C8orf55	[Sp: Q8WUY1]	0.384583
	528	Vacuolar protein sorting-associated protein 35	VPS35	[Sp: Q96QK1]	0.455672
	529	Vesicle-associated membrane protein 8	VAMP8	[Sp: Q9BV40]	0.44227
	530	Vimentin	VIM	[Sp: P08670]	3.35988
	531	Vitronectin	VTN	[Sp: P04004]	1.42509
	532	Voltage-dependent anion-selective channel protein 1	VDAC1	[Sp: P21796]	0.709816
	533	V-type proton ATPase subunit B, brain isoform	ATP6V1B2	[Sp: P21281]	0.45361
	534	WAP four-disulfide core domain protein 2	WFDC2	[Sp: Q14508]	1.05302
	535	WD repeat-containing protein 1	WDR1	[Sp: O75083]	0.526512
	536	X-ray repair cross-complementing protein 5	XRCC5	[Sp: P13010]	0.342233
	537	X-ray repair cross-complementing protein 6	XRCC6	[Sp: P12956]	0.530724
	538	Zinc-alpha-2-glycoprotein	AZGP1	[Sp: P25311]	1.54124

## Sheet: NP929
Additional Table 6 - Overview of proteins identified in sample NP929		Identified Proteins	Gene name	Accession Number	NSAF
Swiss-Prot	1	10 kDa heat shock protein, mitochondrial	HSPE1	[Sp: P61604]	2.16049
	2	10-formyltetrahydrofolate dehydrogenase	ALDH1L1	[Sp: O75891]	0.68587
	3	14-3-3 protein beta/alpha	YWHAB	[Sp: P31946]	1.77923
	4	14-3-3 protein epsilon	YWHAE	[Sp: P62258]	2.88066
	5	14-3-3 protein gamma	YWHAG	[Sp: P61981]	0.810184
	6	14-3-3 protein sigma	SFN	[Sp: P31947]	1.35031
	7	14-3-3 protein zeta/delta	YWHAZ	[Sp: P63104]	2.01646
	8	15-hydroxyprostaglandin dehydrogenase [NAD+]	HPGD	[Sp: P15428]	0.576131
	9	17-beta-hydroxysteroid dehydrogenase 13	HSD17B13	[Sp: Q7Z5P4]	0.411522
	10	2,4-dienoyl-CoA reductase, mitochondrial	DECR1	[Sp: Q16698]	0.498575
	11	2-oxoglutarate dehydrogenase, mitochondrial	OGDH	[Sp: Q02218]	0.934267
	12	2-oxoisovalerate dehydrogenase subunit alpha, mitochondrial	BCKDHA	[Sp: P12694]	1.043
	13	3-ketoacyl-CoA thiolase, mitochondrial	ACAA2	[Sp: P42765]	3.49003
	14	3-ketoacyl-CoA thiolase, peroxisomal	ACAA1	[Sp: P09110]	1.20027
	15	40S ribosomal protein S13	RPS13	[Sp: P62277]	0.432098
	16	40S ribosomal protein S16	RPS16	[Sp: P62249]	0.648148
	17	40S ribosomal protein S18	RPS18	[Sp: P62269]	0.785633
	18	40S ribosomal protein S2	RPS2	[Sp: P15880]	0.480109
	19	40S ribosomal protein S3	RPS3	[Sp: P23396]	1.38271
	20	40S ribosomal protein S3a	RPS3A	[Sp: P61247]	0.345679
	21	40S ribosomal protein S4, X isoform	RPS4X	[Sp: P62701]	1.08025
	22	40S ribosomal protein S6	RPS6	[Sp: P62753]	0.288066
	23	40S ribosomal protein S7	RPS7	[Sp: P62081]	1.37486
	24	40S ribosomal protein S8	RPS8	[Sp: P62241]	1.0167
	25	40S ribosomal protein S9	RPS9	[Sp: P46781]	0.432098
	26	40S ribosomal protein SA	RPSA	[Sp: P08865]	0.196408
	27	4-trimethylaminobutyraldehyde dehydrogenase	ALDH9A1	[Sp: P49189]	0.278773
	28	5'-nucleotidase	NT5E	[Sp: P21589]	0.421559
	29	60 kDa heat shock protein, mitochondrial	HSPD1	[Sp: P10809]	1.08025
	30	60S acidic ribosomal protein P0-like	RLA0L	[Sp: Q8NHW5]	0.411522
	31	60S acidic ribosomal protein P2	RPLP2	[Sp: P05387]	6.48148
	32	60S ribosomal protein L11	RPL11	[Sp: P62913]	0.432098
	33	60S ribosomal protein L12	RPL12	[Sp: P30050]	2.16049
	34	60S ribosomal protein L14	RPL14	[Sp: P50914]	1.49573
	35	60S ribosomal protein L15	RPL15	[Sp: P61313]	1.38889
	36	60S ribosomal protein L17	RPL17	[Sp: P18621]	0.589225
	37	60S ribosomal protein L18	RPL18	[Sp: Q07020]	1.44033
	38	60S ribosomal protein L21	RPL21	[Sp: P46778]	0.432098
	39	60S ribosomal protein L23	RPL23	[Sp: P62829]	0.617283
	40	60S ribosomal protein L23a	RPL23A	[Sp: P62750]	0.762527
	41	60S ribosomal protein L24	RPL24	[Sp: P83731]	0.411522
	42	60S ribosomal protein L27	RPL27	[Sp: P61353]	0.682261
	43	60S ribosomal protein L27a	RPL27A	[Sp: P46776]	1.17845
	44	60S ribosomal protein L28	RPL28	[Sp: P46779]	0.480109
	45	60S ribosomal protein L29	RPL29	[Sp: P47914]	0.360082
	46	60S ribosomal protein L30	RPL30	[Sp: P62888]	0.99715
	47	60S ribosomal protein L35a	RPL35A	[Sp: P18077]	0.508351
	48	60S ribosomal protein L38	RPL38	[Sp: P63173]	1.08025
	49	60S ribosomal protein L4	RPL4	[Sp: P36578]	1.01129
	50	60S ribosomal protein L5	RPL5	[Sp: P46777]	0.288066
	51	60S ribosomal protein L6	RPL6	[Sp: Q02878]	0.762527
	52	60S ribosomal protein L7	RPL7	[Sp: P18124]	0.889614
	53	60S ribosomal protein L7a	RPL7A	[Sp: P62424]	0.288066
	54	6-phosphofructokinase, liver type	PFKL	[Sp: P17858]	0.320073
	55	78 kDa glucose-regulated protein	HSPA5	[Sp: P11021]	1.94868
	56	Abhydrolase domain-containing protein 14B	ABHD14B	[Sp: Q96IU4]	1.92044
	57	Acid ceramidase	ASAH1	[Sp: Q13510]	0.823045
	58	Aconitate hydratase, mitochondrial	ACO2	[Sp: Q99798]	0.219711
	59	Actin, aortic smooth muscle	ACTA2	[Sp: P62736]	3.68084
	60	Actin, cytoplasmic 1	ACTB	[Sp: P60709]	2.56058
	61	Actin-related protein 2/3 complex subunit 4	ARPC4	[Sp: P59998]	0.480109
	62	Acylamino-acid-releasing enzyme	APEH	[Sp: P13798]	0.450102
	63	Acyl-coenzyme A synthetase ACSM5, mitochondrial	ACSM5	[Sp: Q6NUN0]	0.183872
	64	Adenosylhomocysteinase	AHCY	[Sp: P23526]	0.864197
	65	Adenylate kinase 2, mitochondrial	AK2	[Sp: P54819]	2.46913
	66	Adiponectin	ADIPOQ	[Sp: Q15848]	0.664767
	67	ADP/ATP translocase 1	SLC25A4	[Sp: P12235]	1.20988
	68	ADP/ATP translocase 2	SLC25A5	[Sp: P05141]	1.9943
	69	Afamin	AFM	[Sp: P43652]	0.864197
	70	Aflatoxin B1 aldehyde reductase member 2	AKR7A2	[Sp: O43488]	0.518518
	71	Agrin	AGRN	[Sp: O00468]	0.128985
	72	Aldehyde dehydrogenase, mitochondrial	ALDH2	[Sp: P05091]	1.80041
	73	Aldo-keto reductase family 1 member C1	AKR1C1	[Sp: Q04828]	0.893997
	74	Alpha-1-acid glycoprotein 1	ORM1	[Sp: P02763]	1.9943
	75	Alpha-1-acid glycoprotein 2	ORM2	[Sp: P19652]	0.664767
	76	Alpha-1-antichymotrypsin	SERPINA3	[Sp: P01011]	1.08025
	77	Alpha-1-antitrypsin	SERPINA1	[Sp: P01009]	3.85802
	78	Alpha-1B-glycoprotein	A1BG	[Sp: P04217]	3.79723
	79	Alpha-2-antiplasmin	SERPINF2	[Sp: P08697]	0.446998
	80	Alpha-2-HS-glycoprotein	AHSG	[Sp: P02765]	3.02469
	81	Alpha-2-macroglobulin	A2M	[Sp: P01023]	2.46196
	82	Alpha-actinin-1	ACTN1	[Sp: P12814]	0.828682
	83	Alpha-actinin-4	ACTN4	[Sp: O43707]	1.70405
	84	Alpha-aminoadipic semialdehyde dehydrogenase	ALDH7A1	[Sp: P49419]	0.795971
	85	Alpha-aminoadipic semialdehyde synthase, mitochondrial	AASS	[Sp: Q9UDR5]	0.392817
	86	Alpha-amylase 1	AMY1A	[Sp: P04745]	0.540123
	87	Alpha-enolase	ENO1	[Sp: P06733]	0.840191
	88	Annexin A1	ANXA1	[Sp: P04083]	0.557546
	89	Annexin A11	ANXA11	[Sp: P50995]	0.308642
	90	Annexin A2	ANXA2	[Sp: P07355]	2.62345
	91	Annexin A3	ANXA3	[Sp: P12429]	0.654695
	92	Annexin A4	ANXA4	[Sp: P09525]	0.557546
	93	Annexin A5	ANXA5	[Sp: P08758]	0.462963
	94	Annexin A6	ANXA6	[Sp: P08133]	0.261878
	95	Annexin A7	ANXA7	[Sp: P20073]	0.308642
	96	Antileukoproteinase	SLPI	[Sp: P03973]	1.96408
	97	Apolipoprotein A-I	APOA1	[Sp: P02647]	1.08025
	98	Apolipoprotein A-IV	APOA4	[Sp: P06727]	0.261878
	99	Apolipoprotein D	APOD	[Sp: P05090]	4.32098
	100	Apoptosis-inducing factor 1, mitochondrial	AIFM1	[Sp: O95831]	1.62037
	101	Arachidonate 5-lipoxygenase	ALOX5	[Sp: P09917]	0.270061
	102	Argininosuccinate lyase	ASL	[Sp: P04424]	0.35035
	103	Argininosuccinate synthase	ASS1	[Sp: P00966]	0.381263
	104	Aspartate aminotransferase, cytoplasmic	GOT1	[Sp: P17174]	1.44033
	105	Aspartate aminotransferase, mitochondrial	GOT2	[Sp: P00505]	4.49382
	106	ATP synthase subunit alpha, mitochondrial	ATP5A1	[Sp: P25705]	3.74485
	107	ATP synthase subunit beta, mitochondrial	ATP5B	[Sp: P06576]	9.27741
	108	ATP synthase subunit delta, mitochondrial	ATP5D	[Sp: P30049]	0.960219
	109	ATP synthase subunit O, mitochondrial	ATP5O	[Sp: P48047]	0.751475
	110	ATPase family AAA domain-containing protein 1	ATAD1	[Sp: Q8NBU5]	0.332383
	111	ATP-binding cassette sub-family B member 7, mitochondrial	ABCB7	[Sp: O75027]	0.192044
	112	ATP-binding cassette sub-family D member 3	ABCD3	[Sp: P28288]	1.2963
	113	Basal cell adhesion molecule	BCAM	[Sp: P50895]	0.401952
	114	Beta-2-glycoprotein 1	APOH	[Sp: P02749]	1.82811
	115	Bile salt export pump	ABCB11	[Sp: O95342]	0.0929244
	116	Brain acid soluble protein 1	BASP1	[Sp: P80723]	1.23457
	117	Cadherin-1	CDH1	[Sp: P12830]	0.31617
	118	Calcium-binding mitochondrial carrier protein Aralar1	SLC25A12	[Sp: O75746]	0.352733
	119	Calcium-binding mitochondrial carrier protein Aralar2	SLC25A13	[Sp: Q9UJS0]	0.415479
	120	Calmodulin-like protein 3	CALML3	[Sp: P27482]	3.7037
	121	Calnexin	CANX	[Sp: P27824]	1.05105
	122	Calpain-1 catalytic subunit	CAPN1	[Sp: P07384]	0.332383
	123	Calpastatin	CAST	[Sp: P20810]	1.0167
	124	Calreticulin	CALR	[Sp: P27797]	1.02881
	125	Carbamoyl-phosphate synthase [ammonia], mitochondrial	CPS1	[Sp: P31327]	3.31415
	126	Carbonic anhydrase 1	CA1	[Sp: P00915]	3.24074
	127	Carbonyl reductase [NADPH] 1	CBR1	[Sp: P16152]	1.2963
	128	Carcinoembryonic antigen-related cell adhesion molecule 6	CEACAM6	[Sp: P40199]	0.925925
	129	Carcinoembryonic antigen-related cell adhesion molecule 7	CEACAM7	[Sp: Q14002]	0.785633
	130	Catalase	CAT	[Sp: P04040]	2.99145
	131	Catenin beta-1	CTNNB1	[Sp: P35222]	0.192044
	132	Cathepsin B	CTSB	[Sp: P07858]	1.0167
	133	Cathepsin D	CTSD	[Sp: P07339]	0.771604
	134	Cathepsin G	CTSG	[Sp: P08311]	0.392817
	135	Cathepsin H	CTSH	[Sp: P09668]	0.360082
	136	CD44 antigen	CD44	[Sp: P16070]	0.523756
	137	Cellular retinoic acid-binding protein 2	CRABP2	[Sp: P29373]	0.576131
	138	Ceruloplasmin	CP	[Sp: P00450]	5.07905
	139	Chaperone activity of bc1 complex-like, mitochondrial	CABC1	[Sp: Q8NI60]	0.16945
	140	Chitotriosidase-1	CHIT1	[Sp: Q13231]	0.480109
	141	Chromodomain-helicase-DNA-binding protein 4	CHD4	[Sp: Q14839]	0.0630801
	142	Citrate synthase, mitochondrial	CS	[Sp: O75390]	0.432098
	143	Clusterin	CLU	[Sp: P10909]	1.30939
	144	Coagulation factor XII	F12	[Sp: P00748]	0.196408
	145	Complement C3	C3	[Sp: P01024]	3.76224
	146	Complement C4-A	C4A	[Sp: P0C0L4]	1.08903
	147	Complement component C6	C6	[Sp: P13671]	0.22742
	148	Complement component C7	C7	[Sp: P10643]	0.23569
	149	Complement component C8 alpha chain	C8A	[Sp: P07357]	0.216049
	150	Complement component C8 beta chain	C8B	[Sp: P07358]	0.244584
	151	Complement component C8 gamma chain	C8G	[Sp: P07360]	3.53535
	152	Complement component C9	C9	[Sp: P02748]	5.55555
	153	Complement decay-accelerating factor	CD55	[Sp: P08174]	0.675154
	154	Complement factor B	CFB	[Sp: P00751]	3.88889
	155	Complement factor H	CFH	[Sp: P08603]	1.22004
	156	Copper chaperone for superoxide dismutase	CCS	[Sp: O14618]	0.540123
	157	Coproporphyrinogen-III oxidase, mitochondrial	CPOX	[Sp: P36551]	0.514403
	158	Corticosteroid-binding globulin	SERPINA6	[Sp: P08185]	0.392817
	159	Creatine kinase U-type, mitochondrial	CKMT1A	[Sp: P12532]	0.288066
	160	Cystatin-B	CSTB	[Sp: P04080]	4.32098
	161	Cysteine sulfinic acid decarboxylase	CSAD	[Sp: Q9Y600]	0.205761
	162	Cytochrome b5	CYB5A	[Sp: P00167]	2.59259
	163	Cytochrome b-c1 complex subunit 2, mitochondrial	UQCRC2	[Sp: P22695]	0.640146
	164	Cytochrome b-c1 complex subunit 6, mitochondrial	UQCRH	[Sp: P07919]	0.297999
	165	Cytochrome c	CYCS	[Sp: P99999]	2.16049
	166	Cytochrome c1, heme protein, mitochondrial	CYC1	[Sp: P08574]	0.405092
	167	Cytoplasmic aconitate hydratase	ACO1	[Sp: P21399]	0.144033
	168	Cytoplasmic dynein 1 heavy chain 1	DYNC1H1	[Sp: Q14204]	0.0232937
	169	Cytosolic non-specific dipeptidase	CNDP2	[Sp: Q96KP4]	0.540123
	170	D-3-phosphoglycerate dehydrogenase	PHGDH	[Sp: O43175]	0.308642
	171	Deleted in malignant brain tumors 1 protein	DMBT1	[Sp: Q9UGM3]	0.0708358
	172	Delta(3,5)-Delta(2,4)-dienoyl-CoA isomerase, mitochondrial	ECH1	[Sp: Q13011]	1.69082
	173	Dihydrolipoyl dehydrogenase, mitochondrial	DLD	[Sp: P09622]	0.462963
	174	Dihydrolipoyllysine-residue succinyltransferase component of 2-oxoglutarate dehydrogenase complex, mitochondrial	DLST	[Sp: P36957]	1.04751
	175	Dimethylglycine dehydrogenase, mitochondrial	DMGDH	[Sp: Q9UI17]	0.219711
	176	Dipeptidyl peptidase 4	DPP4	[Sp: P27487]	0.593076
	177	Disks large homolog 1	DLG1	[Sp: Q12959]	0.146474
	178	DnaJ homolog subfamily A member 1	DNAJA1	[Sp: P31689]	0.540123
	179	DnaJ homolog subfamily B member 11	DNAJB11	[Sp: Q9UBS4]	0.288066
	180	Dolichyl-diphosphooligosaccharide--protein glycosyltransferase 48 kDa subunit	DDOST	[Sp: P39656]	0.576131
	181	Dolichyl-diphosphooligosaccharide--protein glycosyltransferase subunit 1	RPN1	[Sp: P04843]	0.259259
	182	Dolichyl-diphosphooligosaccharide--protein glycosyltransferase subunit 2	RPN2	[Sp: P04844]	0.254176
	183	Drebrin-like protein	DBNL	[Sp: Q9UJU6]	0.432098
	184	Electron transfer flavoprotein subunit alpha, mitochondrial	ETFA	[Sp: P13804]	0.751475
	185	Electron transfer flavoprotein subunit beta	ETFB	[Sp: P38117]	1.2963
	186	Elongation factor 1-alpha 1	EEF1A1	[Sp: P68104]	1.48534
	187	Elongation factor 1-gamma	EEF1G	[Sp: P26641]	0.557546
	188	Elongation factor 2	EEF2	[Sp: P13639]	0.504115
	189	Elongation factor Tu, mitochondrial	TUFM	[Sp: P49411]	0.600137
	190	Endonuclease G, mitochondrial	ENDOG	[Sp: Q14249]	0.332383
	191	Endoplasmin	HSP90B1	[Sp: P14625]	0.576131
	192	Enoyl-CoA hydratase, mitochondrial	ECHS1	[Sp: P30084]	1.44033
	193	Epidermal growth factor receptor	EGFR	[Sp: P00533]	0.102881
	194	Epididymal secretory protein E1	NPC2	[Sp: P61916]	0.960219
	195	Erythrocyte band 7 integral membrane protein	STOM	[Sp: P27105]	0.648148
	196	Eukaryotic translation initiation factor 6	EIF6	[Sp: P56537]	0.720164
	197	Extracellular matrix protein FRAS1	FRAS1	[Sp: Q86XX4]	0.0385802
	198	Extracellular superoxide dismutase [Cu-Zn]	SOD3	[Sp: P08294]	0.354179
	199	Ezrin	EZR	[Sp: P15311]	1.57882
	200	F-actin-capping protein subunit alpha-1	CAPZA1	[Sp: P52907]	0.480109
	201	Far upstream element-binding protein 1	FUBP1	[Sp: Q96AE4]	0.35035
	202	Ferritin heavy chain	FTH1	[Sp: P02794]	1.44033
	203	Ferritin light chain	FTL	[Sp: P02792]	0.664767
	204	Fibrinogen alpha chain	FGA	[Sp: P02671]	0.504115
	205	Fibrinogen beta chain	FGB	[Sp: P02675]	4.54257
	206	Fibrinogen gamma chain	FGG	[Sp: P02679]	2.92712
	207	Fibronectin	FN1	[Sp: P02751]	0.285947
	208	Fibulin-1	FBLN1	[Sp: P23142]	0.56855
	209	Filamin-B	FLNB	[Sp: O75369]	0.168977
	210	Flotillin-1	FLOT1	[Sp: O75955]	0.635439
	211	Fructose-bisphosphate aldolase A	ALDOA	[Sp: P04075]	1.08025
	212	Fructose-bisphosphate aldolase B	ALDOB	[Sp: P05062]	1.26029
	213	Fructose-bisphosphate aldolase C	ALDOC	[Sp: P09972]	0.99715
	214	Fumarate hydratase, mitochondrial	FH	[Sp: P07954]	1.92044
	215	Galactose-1-phosphate uridylyltransferase	GALT	[Sp: P07902]	0.392817
	216	Galectin-3	LGALS3	[Sp: P17931]	1.08025
	217	Galectin-3-binding protein	LGALS3BP	[Sp: Q08380]	1.60494
	218	Gamma-glutamylcyclotransferase	GGCT	[Sp: O75223]	0.785633
	219	Gelsolin	GSN	[Sp: P06396]	1.00309
	220	Glucosamine-6-phosphate isomerase 1	GNPDA1	[Sp: P46926]	0.360082
	221	Glucose-6-phosphate isomerase	GPI	[Sp: P06744]	0.308642
	222	Glucosidase 2 subunit beta	PRKCSH	[Sp: P14314]	0.480109
	223	Glutamate dehydrogenase 1, mitochondrial	GLUD1	[Sp: P00367]	3.78086
	224	Glutamine synthetase	GLUL	[Sp: P15104]	0.99715
	225	Glutathione peroxidase 1	GPX1	[Sp: P07203]	0.664767
	226	Glutathione reductase, mitochondrial	GSR	[Sp: P00390]	1.11111
	227	Glutathione S-transferase P	GSTP1	[Sp: P09211]	0.864197
	228	Glutathione synthetase	GSS	[Sp: P48637]	0.246913
	229	Glyceraldehyde-3-phosphate dehydrogenase	GAPDH	[Sp: P04406]	1.76768
	230	Glycerol-3-phosphate dehydrogenase, mitochondrial	GPD2	[Sp: P43304]	0.360082
	231	GTP:AMP phosphotransferase, mitochondrial	AK3	[Sp: Q9UIJ7]	0.589225
	232	Guanine nucleotide-binding protein subunit beta-2-like 1	GNB2L1	[Sp: P63244]	0.720164
	233	Haptoglobin	HP	[Sp: P00738]	2.53299
	234	Haptoglobin-related protein	HPR	[Sp: P00739]	0.864197
	235	Heat shock 70 kDa protein 1A/1B	HSPA1A	[Sp: P08107]	1.03328
	236	Heat shock 70 kDa protein 1-like	HSPA1L	[Sp: P34931]	0.881833
	237	Heat shock cognate 71 kDa protein	HSPA8	[Sp: P11142]	0.450102
	238	Heat shock protein 105 kDa	HSPH1	[Sp: Q92598]	0.135031
	239	Heat shock protein beta-1	HSPB1	[Sp: P04792]	10.9295
	240	Heat shock protein HSP 90-alpha	HSP90AA1	[Sp: P07900]	0.314253
	241	Heat shock-related 70 kDa protein 2	HSPA2	[Sp: P54652]	0.604938
	242	Heme-binding protein 2	HEBP2	[Sp: Q9Y5Z4]	3.9609
	243	Hemoglobin subunit alpha	HBA1	[Sp: P69905]	17.9012
	244	Hemoglobin subunit beta	HBB	[Sp: P68871]	9.03478
	245	Hemopexin	HPX	[Sp: P02790]	6.61651
	246	Hepatoma-derived growth factor	HDGF	[Sp: P51858]	1.54321
	247	Heterogeneous nuclear ribonucleoproteins A2/B1	HNRNPA2B1	[Sp: P22626]	0.498575
	248	Hexokinase-1	HK1	[Sp: P19367]	0.123457
	249	Histidine-rich glycoprotein	HRG	[Sp: P04196]	2.23499
	250	Histone H2B type 1-A	HIST1H2BA	[Sp: Q96A08]	1.85185
	251	Histone H2B type 1-B	HIST1H2BB	[Sp: P33778]	0.864197
	252	Histone H4	HIST1H4A	[Sp: P62805]	2.16049
	253	HLA class I histocompatibility antigen, A-1 alpha chain	HLA-A	[Sp: P30443]	0.297999
	254	Hsc70-interacting protein	ST13	[Sp: P50502]	0.297999
	255	Hydroxyacyl-coenzyme A dehydrogenase, mitochondrial	HADH	[Sp: Q16836]	0.360082
	256	Hydroxymethylglutaryl-CoA synthase, mitochondrial	HMGCS2	[Sp: P54868]	0.508351
	257	Ig alpha-1 chain C region	IGHA1	[Sp: P01876]	63.3744
	258	Ig alpha-2 chain C region	IGHA2	[Sp: P01877]	8.37191
	259	Ig gamma-1 chain C region	IGHG1	[Sp: P01857]	11.7477
	260	Ig gamma-2 chain C region	IGHG2	[Sp: P01859]	6.12139
	261	Ig gamma-3 chain C region	IGHG3	[Sp: P01860]	0.975706
	262	Ig gamma-4 chain C region	IGHG4	[Sp: P01861]	1.35031
	263	Ig heavy chain V-I region HG3	HV102	[Sp: P01743]	2.16049
	264	Ig heavy chain V-III region HIL	HV310	[Sp: P01771]	4.75308
	265	Ig heavy chain V-III region WEA	HV302	[Sp: P01763]	3.7037
	266	Ig kappa chain C region	IGKC	[Sp: P01834]	103.704
	267	Ig kappa chain V-I region AG	KV101	[Sp: P01593]	5.76131
	268	Ig kappa chain V-III region B6	KV301	[Sp: P01619]	2.16049
	269	Ig kappa chain V-III region SIE	KV302	[Sp: P01620]	9.36213
	270	Ig lambda chain V-III region LOI	KV206	[Sp: P80748]	2.59259
	271	Ig lambda-1 chain C regions	IGLC1	[Sp: P0CG04]	15.3635
	272	Ig lambda-2 chain C regions	IGLC2	[Sp: P0CG05]	16.3237
	273	Ig lambda-7 chain C region	IGLC7	[Sp: A0M8Q6]	1.2963
	274	Ig mu chain C region	IGHM	[Sp: P01871]	1.34099
	275	IgGFc-binding protein	FCGBP	[Sp: Q9Y6R7]	0.973195
	276	Immunoglobulin J chain	IGJ	[Sp: P01591]	7.11691
	277	Inosine-5'-monophosphate dehydrogenase 2	IMPDH2	[Sp: P12268]	0.246913
	278	Inter-alpha-trypsin inhibitor heavy chain H1	ITIH1	[Sp: P19827]	0.22742
	279	Inter-alpha-trypsin inhibitor heavy chain H4	ITIH4	[Sp: Q14624]	0.495851
	280	Intercellular adhesion molecule 1	ICAM1	[Sp: P05362]	0.405092
	281	Involucrin	IVL	[Sp: P07476]	1.26468
	282	Isocitrate dehydrogenase [NAD] subunit alpha, mitochondrial	IDH3A	[Sp: P50213]	0.498575
	283	Isocitrate dehydrogenase [NAD] subunit beta, mitochondrial	IDH3B	[Sp: O43837]	0.278773
	284	Isocitrate dehydrogenase [NADP] cytoplasmic	IDH1	[Sp: O75874]	0.270061
	285	Isocitrate dehydrogenase [NADP], mitochondrial	IDH2	[Sp: P48735]	0.31617
	286	Isoform 2 of Tropomyosin alpha-4 chain	TPM4	[Sp: P67936]	0.375738
	287	Isovaleryl-CoA dehydrogenase, mitochondrial	IVD	[Sp: P26440]	0.288066
	288	Junction plakoglobin	JUP	[Sp: P14923]	0.205761
	289	Keratin, type I cytoskeletal 10	KRT10	[Sp: P13645]	4.44444
	290	Keratin, type I cytoskeletal 13	KRT13	[Sp: P13646]	0.785633
	291	Keratin, type I cytoskeletal 14	KRT14	[Sp: P02533]	1.08025
	292	Keratin, type I cytoskeletal 16	KRT16	[Sp: P08779]	0.381263
	293	Keratin, type I cytoskeletal 19	KRT19	[Sp: P08727]	0.392817
	294	Keratin, type I cytoskeletal 9	KRT9	[Sp: P35527]	2.92302
	295	Keratin, type II cytoskeletal 1	KRT1	[Sp: P04264]	3.24074
	296	Keratin, type II cytoskeletal 1b	KRT77	[Sp: Q7Z794]	0.196408
	297	Keratin, type II cytoskeletal 2 epidermal	KRT2	[Sp: P35908]	4.10493
	298	Keratin, type II cytoskeletal 4	KRT4	[Sp: P19013]	0.35035
	299	Keratin, type II cytoskeletal 5	KRT5	[Sp: P13647]	0.367743
	300	Keratin, type II cytoskeletal 6A	KRT6A	[Sp: P02538]	0.640146
	301	Keratin, type II cytoskeletal 7	KRT7	[Sp: P08729]	0.360082
	302	Keratin, type II cytoskeletal 8	KRT8	[Sp: P05787]	0.480109
	303	Kininogen-1	KNG1	[Sp: P01042]	0.703416
	304	Lactotransferrin	LTF	[Sp: P02788]	1.63056
	305	Lamin-A/C	LMNA	[Sp: P02545]	0.675154
	306	LETM1 and EF-hand domain-containing protein 1, mitochondrial	LETM1	[Sp: O95202]	0.283343
	307	Leucine-rich alpha-2-glycoprotein	LRG1	[Sp: P02750]	1.26029
	308	Leucine-rich repeat-containing protein 59	LRRC59	[Sp: Q96AG4]	0.297999
	309	Leukocyte elastase inhibitor	SERPINB1	[Sp: P30740]	0.308642
	310	Leukocyte surface antigen CD47	CD47	[Sp: Q08722]	0.392817
	311	Lon protease homolog, mitochondrial	LONP1	[Sp: P36776]	0.116783
	312	Long palate, lung and nasal epithelium carcinoma-associated protein 1	LPLUNC1	[Sp: Q8TDL5]	1.32953
	313	Long-chain specific acyl-CoA dehydrogenase, mitochondrial	ACADL	[Sp: P28330]	0.37037
	314	Long-chain-fatty-acid--CoA ligase 1	ACSL1	[Sp: P33121]	0.233567
	315	Ly6/PLAUR domain-containing protein 3	LYPD3	[Sp: O95274]	0.864197
	316	Macrophage-capping protein	CAPG	[Sp: P40121]	4.32098
	317	Major vault protein	MVP	[Sp: Q14764]	0.135031
	318	Malate dehydrogenase, cytoplasmic	MDH1	[Sp: P40925]	0.589225
	319	Malate dehydrogenase, mitochondrial	MDH2	[Sp: P40926]	2.70061
	320	Membrane-associated progesterone receptor component 1	PGRMC1	[Sp: O00264]	0.925925
	321	Mesothelin	MSLN	[Sp: Q13421]	0.617283
	322	Methylmalonate-semialdehyde dehydrogenase [acylating], mitochondrial	ALDH6A1	[Sp: Q02252]	1.043
	323	Methylmalonyl-CoA mutase, mitochondrial	MUT	[Sp: P22033]	0.345679
	324	Mitochondrial 2-oxoglutarate/malate carrier protein	SLC25A11	[Sp: Q02978]	0.446998
	325	Mitochondrial carrier homolog 2	MTCH2	[Sp: Q9Y6C9]	0.99715
	326	Mitochondrial inner membrane protein	IMMT	[Sp: Q16891]	0.314253
	327	Moesin	MSN	[Sp: P26038]	0.244584
	328	Monocyte differentiation antigen CD14	CD14	[Sp: P08571]	0.45484
	329	Mucin-16	MUC16	[Sp: Q8WXI7]	0.0142921
	330	Mucin-4	MUC4	[Sp: Q99102]	0.139387
	331	Mucin-5AC (Fragments)	MUC5AC	[Sp: P98088]	0.233082
	332	Mucin-5B	MUC5B	[Sp: Q9HC84]	1.95767
	333	Multidrug resistance-associated protein 7	ABCC10	[Sp: Q5T3U5]	0.0929244
	334	Myeloperoxidase	MPO	[Sp: P05164]	0.766626
	335	Myosin light polypeptide 6	MYL6	[Sp: P60660]	0.360082
	336	Myosin-14	MYH14	[Sp: Q7Z406]	0.068587
	337	Myosin-9	MYH9	[Sp: P35579]	0.102881
	338	Myristoylated alanine-rich C-kinase substrate	MARCKS	[Sp: P29966]	0.99715
	339	Na(+)/H(+) exchange regulatory cofactor NHE-RF1	SLC9A3R1	[Sp: O14745]	0.320073
	340	N-acetylmuramoyl-L-alanine amidase	PGLYRP2	[Sp: Q96PD5]	0.654695
	341	NADH dehydrogenase [ubiquinone] flavoprotein 2, mitochondrial	NDUFV2	[Sp: P19404]	0.508351
	342	NADH dehydrogenase [ubiquinone] iron-sulfur protein 2, mitochondrial	NDUFS2	[Sp: O75306]	0.45484
	343	NADH dehydrogenase [ubiquinone] iron-sulfur protein 3, mitochondrial	NDUFS3	[Sp: O75489]	0.589225
	344	NADH dehydrogenase [ubiquinone] iron-sulfur protein 8, mitochondrial	NDUFS8	[Sp: O00217]	0.909681
	345	NADH-ubiquinone oxidoreductase 75 kDa subunit, mitochondrial	NDUFS1	[Sp: P28331]	0.154321
	346	N-alpha-acetyltransferase 38, NatC auxiliary subunit	NAA38	[Sp: O95777]	2.16049
	347	Nascent polypeptide-associated complex subunit alpha	NACA	[Sp: Q13765]	1.23457
	348	Neuroblast differentiation-associated protein AHNAK	AHNAK	[Sp: Q09666]	0.0494533
	349	Neuron navigator 1	NAV1	[Sp: Q8NEY1]	0.0702599
	350	Neutral alpha-glucosidase AB	GANAB	[Sp: Q14697]	0.148999
	351	Neutrophil gelatinase-associated lipocalin	LCN2	[Sp: P80188]	5.67129
	352	Nicotinate phosphoribosyltransferase	NAPRT1	[Sp: Q6XQN6]	0.261878
	353	Non-specific cytotoxic cell receptor protein 1 homolog	NCCRP1	[Sp: Q6ZVX7]	0.939344
	354	Non-specific lipid-transfer protein	SCP2	[Sp: P22307]	1.35802
	355	NSFL1 cofactor p47	NSFL1C	[Sp: Q9UNZ2]	0.320073
	356	Nucleolin	NCL	[Sp: P19338]	0.540123
	357	Olfactomedin-4	OLFM4	[Sp: Q6UX06]	1.48534
	358	Ornithine carbamoyltransferase, mitochondrial	OTC	[Sp: P00480]	1.15226
	359	Peptidyl-prolyl cis-trans isomerase A	PPIA	[Sp: P62937]	1.32953
	360	Peptidyl-prolyl cis-trans isomerase B	PPIB	[Sp: P23284]	0.939344
	361	Peptidyl-prolyl cis-trans isomerase FKBP2	FKBP2	[Sp: P26885]	1.2963
	362	Periplakin	PPL	[Sp: O60437]	0.186709
	363	Peroxiredoxin-1	PRDX1	[Sp: Q06830]	5.18518
	364	Peroxiredoxin-2	PRDX2	[Sp: P32119]	2.77778
	365	Peroxiredoxin-5, mitochondrial	PRDX5	[Sp: P30044]	2.16049
	366	Peroxiredoxin-6	PRDX6	[Sp: P30041]	1.62037
	367	Peroxisomal acyl-coenzyme A oxidase 1	ACOX1	[Sp: Q15067]	0.551615
	368	Peroxisomal membrane protein 4	PXMP4	[Sp: Q9Y6I8]	0.576131
	369	Peroxisomal multifunctional enzyme type 2	HSD17B4	[Sp: P51659]	0.400091
	370	Phosphate carrier protein, mitochondrial	SLC25A3	[Sp: Q00325]	0.308642
	371	Phosphatidylethanolamine-binding protein 1	PEBP1	[Sp: P30086]	0.720164
	372	Phosphoglycerate kinase 1	PGK1	[Sp: P00558]	0.925925
	373	Phosphoglycerate mutase 1	PGAM1	[Sp: P18669]	1.0167
	374	Plasma kallikrein	KLKB1	[Sp: P03952]	0.288066
	375	Plasma protease C1 inhibitor	SERPING1	[Sp: P05155]	0.675154
	376	Plasminogen	PLG	[Sp: P00747]	3.24074
	377	Plasminogen activator inhibitor 1 RNA-binding protein	SERBP1	[Sp: Q8NC51]	0.21078
	378	Plastin-2	LCP1	[Sp: P13796]	0.643551
	379	Plectin-1	PLEC1	[Sp: Q15149]	0.0601529
	380	Poliovirus receptor-related protein 4	PVRL4	[Sp: Q96NY8]	0.432098
	381	Poly(rC)-binding protein 1	PCBP1	[Sp: Q15365]	0.810184
	382	Polymeric immunoglobulin receptor	PIGR	[Sp: P01833]	9.48922
	383	Potassium-transporting ATPase alpha chain 2	ATP12A	[Sp: P54707]	0.223499
	384	Probable transcription factor PML	PML	[Sp: P29590]	0.128985
	385	Profilin-1	PFN1	[Sp: P07737]	2.59259
	386	Programmed cell death 6-interacting protein	PDCD6IP	[Sp: Q8WUM4]	0.20908
	387	Prohibitin	PHB	[Sp: P35232]	1.2963
	388	Prohibitin-2	PHB2	[Sp: Q99623]	0.836319
	389	Prolyl endopeptidase	PREP	[Sp: P48147]	0.180041
	390	Prominin-1	PROM1	[Sp: O43490]	0.172839
	391	Propionyl-CoA carboxylase alpha chain, mitochondrial	PCCA	[Sp: P05165]	0.348466
	392	Propionyl-CoA carboxylase beta chain, mitochondrial	PCCB	[Sp: P05166]	0.360082
	393	Prostaglandin F2 receptor negative regulator	PTGFRN	[Sp: Q9P2B2]	0.196408
	394	Proteasome subunit alpha type-1	PSMA1	[Sp: P25786]	1.2963
	395	Proteasome subunit alpha type-3	PSMA3	[Sp: P25788]	0.508351
	396	Proteasome subunit alpha type-4	PSMA4	[Sp: P25789]	0.392817
	397	Proteasome subunit alpha type-5	PSMA5	[Sp: P28066]	1.32953
	398	Proteasome subunit alpha type-6	PSMA6	[Sp: P60900]	0.960219
	399	Proteasome subunit beta type-1	PSMB1	[Sp: P20618]	1.23457
	400	Proteasome subunit beta type-3	PSMB3	[Sp: P49720]	0.785633
	401	Proteasome subunit beta type-4	PSMB4	[Sp: P28070]	0.982042
	402	Proteasome subunit beta type-6	PSMB6	[Sp: P28072]	0.785633
	403	Proteasome subunit beta type-8	PSMB8	[Sp: P28062]	1.08025
	404	Proteasome subunit beta type-9	PSMB9	[Sp: P28065]	0.864197
	405	Protein AMBP	AMBP	[Sp: P02760]	1.87869
	406	Protein DDI1 homolog 2	DDI2	[Sp: Q5TDH0]	0.308642
	407	Protein disulfide-isomerase	P4HB	[Sp: P07237]	1.76768
	408	Protein disulfide-isomerase A3	PDIA3	[Sp: P30101]	0.589225
	409	Protein disulfide-isomerase A4	PDIA4	[Sp: P13667]	0.630143
	410	Protein disulfide-isomerase A6	PDIA6	[Sp: Q15084]	0.557546
	411	Protein DJ-1	PARK7	[Sp: Q99497]	1.96408
	412	Protein ETHE1, mitochondrial	ETHE1	[Sp: O95571]	0.682261
	413	Protein S100-A9	S100A9	[Sp: P06702]	3.36077
	414	Protein SET	SET	[Sp: Q01105]	1.1371
	415	Prothrombin	F2	[Sp: P00734]	1.54321
	416	Putative beta-actin-like protein 3	POTEKP	[Sp: Q9BYX7]	1.08025
	417	Putative deoxyribose-phosphate aldolase	DERA	[Sp: Q9Y315]	0.308642
	418	Pyruvate carboxylase, mitochondrial	PC	[Sp: P11498]	0.534054
	419	Pyruvate dehydrogenase E1 component subunit alpha, somatic form, mitochondrial	PDHA1	[Sp: P08559]	0.540123
	420	Pyruvate dehydrogenase E1 component subunit beta, mitochondrial	PDHB	[Sp: P11177]	0.480109
	421	Pyruvate kinase isozymes M1/M2	PKM2	[Sp: P14618]	1.95473
	422	Ral GTPase-activating protein subunit alpha-1	RALGAPA1	[Sp: Q6GYQ0]	0.0702599
	423	Ras GTPase-activating-like protein IQGAP1	IQGAP1	[Sp: P46940]	0.0644923
	424	Ras-related protein Rab-10	RAB10	[Sp: P61026]	0.508351
	425	Ras-related protein Rab-7a	RAB7A	[Sp: P51149]	0.45484
	426	Ras-specific guanine nucleotide-releasing factor RalGPS2	RALGPS2	[Sp: Q86X27]	0.411522
	427	Retinal dehydrogenase 1	ALDH1A1	[Sp: P00352]	0.800182
	428	Retinoic acid receptor responder protein 1	RARRES1	[Sp: P49788]	0.540123
	429	Retinol-binding protein 4	RBP4	[Sp: P02753]	2.16049
	430	Rho GDP-dissociation inhibitor 1	ARHGDIA	[Sp: P52565]	1.52505
	431	Ribonuclease inhibitor	RNH1	[Sp: P13489]	0.595998
	432	Ryanodine receptor 1	RYR1	[Sp: P21817]	0.0263475
	433	SAM domain and HD domain-containing protein 1	SAMHD1	[Sp: Q9Y3Z3]	0.160036
	434	Sarcosine dehydrogenase, mitochondrial	SARDH	[Sp: Q9UL12]	0.694444
	435	Secernin-2	SCRN2	[Sp: Q96FV2]	0.345679
	436	Secretoglobin family 1D member 2	SCGB1D2	[Sp: O95969]	1.44033
	437	Selenium-binding protein 1	SELENBP1	[Sp: Q13228]	1.23457
	438	Serine hydroxymethyltransferase, mitochondrial	SHMT2	[Sp: P34897]	0.205761
	439	Serine/threonine-protein phosphatase 2B catalytic subunit alpha isoform	PPP3CA	[Sp: Q08209]	0.216049
	440	Serotransferrin	TF	[Sp: P02787]	23.1353
	441	Serpin B6	SERPINB6	[Sp: P35237]	0.233567
	442	Serum albumin	ALB	[Sp: P02768]	167.313
	443	Serum paraoxonase/arylesterase 1	PON1	[Sp: P27169]	0.563607
	444	Short-chain specific acyl-CoA dehydrogenase, mitochondrial	ACADS	[Sp: P16219]	0.617283
	445	Signal peptidase complex catalytic subunit SEC11A	SEC11A	[Sp: P67812]	0.480109
	446	S-methyl-5'-thioadenosine phosphorylase	MTAP	[Sp: Q13126]	0.785633
	447	Sodium/potassium-transporting ATPase subunit alpha-1	ATP1A1	[Sp: P05023]	0.472608
	448	Spectrin alpha chain, brain	SPTAN1	[Sp: Q13813]	0.0411522
	449	Spectrin beta chain, brain 1	SPTBN1	[Sp: Q01082]	0.050244
	450	Splicing factor 3B subunit 3	SF3B3	[Sp: Q15393]	0.20824
	451	Splicing factor, arginine/serine-rich 1	SFRS1	[Sp: Q07955]	0.31617
	452	Staphylococcal nuclease domain-containing protein 1	SND1	[Sp: Q7KZF4]	0.240055
	453	Stress-70 protein, mitochondrial	HSPA9	[Sp: P38646]	1.63056
	454	Succinate dehydrogenase [ubiquinone] flavoprotein subunit, mitochondrial	SDHA	[Sp: P31040]	0.705467
	455	Succinate dehydrogenase [ubiquinone] iron-sulfur subunit, mitochondrial	SDHB	[Sp: P21912]	0.411522
	456	Succinyl-CoA ligase [ADP-forming] subunit beta, mitochondrial	SUCLA2	[Sp: Q9P2R7]	0.297999
	457	Succinyl-CoA ligase [GDP-forming] subunit beta, mitochondrial	SUCLG2	[Sp: Q96I99]	0.381263
	458	Sulfhydryl oxidase 1	QSOX1	[Sp: O00391]	0.212507
	459	Sulfite oxidase, mitochondrial	SUOX	[Sp: P51687]	0.240055
	460	Superoxide dismutase [Cu-Zn]	SOD1	[Sp: P00441]	0.785633
	461	Superoxide dismutase [Mn], mitochondrial	SOD2	[Sp: P04179]	1.80041
	462	Switch-associated protein 70	SWAP70	[Sp: Q9UH65]	0.16945
	463	Synaptic vesicle membrane protein VAT-1 homolog	VAT1	[Sp: Q99536]	0.508351
	464	Thioredoxin	TXN	[Sp: P10599]	2.46913
	465	Thioredoxin-dependent peroxide reductase, mitochondrial	PRDX3	[Sp: P30048]	2.01646
	466	Thiosulfate sulfurtransferase	TST	[Sp: Q16762]	1.08025
	467	Thymidine phosphorylase	TYMP	[Sp: P19971]	0.270061
	468	Tissue alpha-L-fucosidase	FUCA1	[Sp: P04066]	0.498575
	469	Transaldolase	TALDO1	[Sp: P37837]	0.332383
	470	Transcription factor p65	RELA	[Sp: Q04206]	0.270061
	471	Transforming acidic coiled-coil-containing protein 2	TACC2	[Sp: O95359]	0.0621724
	472	Transitional endoplasmic reticulum ATPase	VCP	[Sp: P55072]	1.28871
	473	Transketolase	TKT	[Sp: P29401]	1.80878
	474	Transthyretin	TTR	[Sp: P02766]	9.72221
	475	Trifunctional enzyme subunit alpha, mitochondrial	HADHA	[Sp: P40939]	0.379034
	476	Trifunctional enzyme subunit beta, mitochondrial	HADHB	[Sp: P55084]	0.893997
	477	Triosephosphate isomerase	TPI1	[Sp: P60174]	3.53535
	478	Tropomyosin alpha-1 chain	TPM1	[Sp: P09493]	1.44033
	479	Tropomyosin alpha-3 chain	TPM3	[Sp: P06753]	0.462963
	480	Tubulin alpha-1A chain	TUBA1A	[Sp: Q71U36]	0.893997
	481	Tubulin beta-2A chain	TUBB2A	[Sp: Q13885]	0.830958
	482	Tumor-associated calcium signal transducer 2	TACSTD2	[Sp: P09758]	0.589225
	483	Tyrosine-protein kinase-like 7	PTK7	[Sp: Q13308]	0.175175
	484	Ubiquitin	RPS27A	[Sp: P62988]	2.16049
	485	Ubiquitin-conjugating enzyme E2 N	UBE2N	[Sp: P61088]	0.617283
	486	Ubiquitin-like modifier-activating enzyme 1	UBA1	[Sp: P22314]	0.563607
	487	Uncharacterized protein KIAA0564	KIAA0564	[Sp: A3KMH1]	0.110089
	488	UPF0696 protein C11orf68	C11orf68	[Sp: Q9H3H3]	0.432098
	489	Very long-chain acyl-CoA synthetase	SLC27A2	[Sp: O14975]	0.200976
	490	Very long-chain specific acyl-CoA dehydrogenase, mitochondrial	ACADVL	[Sp: P49748]	0.196408
	491	Vimentin	VIM	[Sp: P08670]	0.401952
	492	Vinculin	VCL	[Sp: P18206]	0.540123
	493	Vitamin D-binding protein	GC	[Sp: P02774]	4.45192
	494	Vitronectin	VTN	[Sp: P04004]	2.01646
	495	Voltage-dependent anion-selective channel protein 1	VDAC1	[Sp: P21796]	1.28029
	496	Voltage-dependent anion-selective channel protein 2	VDAC2	[Sp: P45880]	0.345679
	497	Voltage-dependent anion-selective channel protein 3	VDAC3	[Sp: Q9Y277]	0.518518
	498	Xaa-Pro dipeptidase	PEPD	[Sp: P12955]	0.233567
	499	Zinc finger protein 77	ZNF77	[Sp: Q15935]	0.187869
	500	Zinc-alpha-2-glycoprotein	AZGP1	[Sp: P25311]	3.73176

## Sheet: NP939
Additional Table 7 - Overview of proteins identified in sample NP939		Identified Proteins	Gene Name	Accession Number	NSAF
Sp: Swiss-Prot	1	10 kDa heat shock protein, mitochondrial	HSPE1	[Sp: P61604]	4.51211
	2	10-formyltetrahydrofolate dehydrogenase	ALDH1L1	[Sp: O75891]	0.644587
	3	14-3-3 protein epsilon	YWHAE	[Sp: P62258]	1.12803
	4	14-3-3 protein zeta/delta	YWHAZ	[Sp: P63104]	0.902421
	5	2-hydroxyacyl-CoA lyase 1	HACL1	[Sp: Q9UJ83]	0.250673
	6	2-oxoglutarate dehydrogenase, mitochondrial	OGDH	[Sp: Q02218]	0.914616
	7	2-oxoisovalerate dehydrogenase subunit alpha, mitochondrial	BCKDHA	[Sp: P12694]	0.31118
	8	3-hydroxyisobutyrate dehydrogenase, mitochondrial	HIBADH	[Sp: P31937]	0.474959
	9	3-ketoacyl-CoA thiolase, mitochondrial	ACAA2	[Sp: P42765]	5.03273
	10	3-ketoacyl-CoA thiolase, peroxisomal	ACAA1	[Sp: P09110]	1.75471
	11	40S ribosomal protein S10-like	RPS10P5	[Sp: Q9NQ39]	0.601614
	12	40S ribosomal protein S11	RPS11	[Sp: P62280]	0.902421
	13	40S ribosomal protein S12	RPS12	[Sp: P25398]	0.902421
	14	40S ribosomal protein S13	RPS13	[Sp: P62277]	0.676816
	15	40S ribosomal protein S15a	RPS15A	[Sp: P62244]	0.564013
	16	40S ribosomal protein S16	RPS16	[Sp: P62249]	0.902421
	17	40S ribosomal protein S18	RPS18	[Sp: P62269]	1.02548
	18	40S ribosomal protein S19	RPS19	[Sp: P39019]	0.796254
	19	40S ribosomal protein S2	RPS2	[Sp: P15880]	0.250673
	20	40S ribosomal protein S20	RPS20	[Sp: P60866]	0.96688
	21	40S ribosomal protein S25	RPS25	[Sp: P62851]	0.96688
	22	40S ribosomal protein S27-like	RPS27L	[Sp: Q71UM5]	1.12803
	23	40S ribosomal protein S3	RPS3	[Sp: P23396]	0.902421
	24	40S ribosomal protein S3a	RPS3A	[Sp: P61247]	0.360969
	25	40S ribosomal protein S4, X isoform	RPS4X	[Sp: P62701]	0.626681
	26	40S ribosomal protein S6	RPS6	[Sp: P62753]	0.300807
	27	40S ribosomal protein S8	RPS8	[Sp: P62241]	1.32709
	28	40S ribosomal protein S9	RPS9	[Sp: P46781]	0.601614
	29	40S ribosomal protein SA	RPSA	[Sp: P08865]	0.410192
	30	4-aminobutyrate aminotransferase, mitochondrial	ABAT	[Sp: P80404]	0.237479
	31	4-hydroxyphenylpyruvate dioxygenase	HPD	[Sp: P32754]	0.386752
	32	60 kDa heat shock protein, mitochondrial	HSPD1	[Sp: P10809]	2.63206
	33	60S acidic ribosomal protein P0-like	RPLP0P6	[Sp: Q8NHW5]	0.644587
	34	60S acidic ribosomal protein P2	RPLP2	[Sp: P05387]	7.89619
	35	60S ribosomal protein L10	RPL10	[Sp: P27635]	0.282007
	36	60S ribosomal protein L10a	RPL10A	[Sp: P62906]	1.12803
	37	60S ribosomal protein L12	RPL12	[Sp: P30050]	1.12803
	38	60S ribosomal protein L17	RPL17	[Sp: P18621]	0.410192
	39	60S ribosomal protein L18a	RPL18A	[Sp: Q02543]	0.784714
	40	60S ribosomal protein L23	RPL23	[Sp: P62829]	0.96688
	41	60S ribosomal protein L23a	RPL23A	[Sp: P62750]	0.530836
	42	60S ribosomal protein L26-like 1	RPL26L1	[Sp: Q9UNX3]	0.451211
	43	60S ribosomal protein L27	RPL27	[Sp: P61353]	1.1874
	44	60S ribosomal protein L27a	RPL27A	[Sp: P46776]	1.43567
	45	60S ribosomal protein L3	RPL3	[Sp: P39023]	0.429724
	46	60S ribosomal protein L35	RPL35	[Sp: P42766]	0.376009
	47	60S ribosomal protein L38	RPL38	[Sp: P63173]	1.12803
	48	60S ribosomal protein L4	RPL4	[Sp: P36578]	0.672016
	49	60S ribosomal protein L5	RPL5	[Sp: P46777]	0.752018
	50	60S ribosomal protein L6	RPL6	[Sp: Q02878]	0.530836
	51	60S ribosomal protein L7a	RPL7A	[Sp: P62424]	0.451211
	52	78 kDa glucose-regulated protein	HSPA5	[Sp: P11021]	3.45043
	53	Acid ceramidase	ASAH1	[Sp: Q13510]	0.859449
	54	Aconitate hydratase, mitochondrial	ACO2	[Sp: Q99798]	0.535335
	55	Actin, aortic smooth muscle	ACTA2	[Sp: P62736]	2.84096
	56	Actin, cytoplasmic 1	ACTB	[Sp: P60709]	1.16981
	57	Actin-related protein 2/3 complex subunit 4	ARPC4	[Sp: P59998]	0.501345
	58	Acylamino-acid-releasing enzyme	APEH	[Sp: P13798]	0.282007
	59	Acyl-CoA-binding protein	DBI	[Sp: P07108]	1.12803
	60	Acyl-coenzyme A synthetase ACSM5, mitochondrial	ACSM5	[Sp: Q6NUN0]	0.192005
	61	Acylphosphatase-2	ACYP2	[Sp: P14621]	0.752018
	62	Adenosylhomocysteinase	AHCY	[Sp: P23526]	1.35363
	63	Adenylate kinase 2, mitochondrial	AK2	[Sp: P54819]	4.8344
	64	ADP/ATP translocase 1	SLC25A4	[Sp: P12235]	1.80484
	65	ADP/ATP translocase 2	SLC25A5	[Sp: P05141]	2.25605
	66	ADP-ribosylation factor 1	ARF1	[Sp: P84077]	1.04126
	67	Afamin	AFM	[Sp: P43652]	0.631695
	68	Aflatoxin B1 aldehyde reductase member 2	AKR7A2	[Sp: O43488]	0.541453
	69	A-kinase anchor protein 9	AKAP9	[Sp: Q99996]	0.0286483
	70	Alcohol dehydrogenase [NADP+]	AKR1A1	[Sp: P14550]	0.322293
	71	Aldehyde dehydrogenase X, mitochondrial	ALDH1B1	[Sp: P30837]	0.23139
	72	Aldehyde dehydrogenase, mitochondrial	ALDH2	[Sp: P05091]	4.01076
	73	Aldo-keto reductase family 1 member C1	AKR1C1	[Sp: Q04828]	0.62236
	74	Alpha-1-antitrypsin	SERPINA1	[Sp: P01009]	3.22293
	75	Alpha-1B-glycoprotein	A1BG	[Sp: P04217]	1.91423
	76	Alpha-2-HS-glycoprotein	AHSG	[Sp: P02765]	0.451211
	77	Alpha-2-macroglobulin	A2M	[Sp: P01023]	0.839462
	78	Alpha-2-macroglobulin-like protein 1	A2ML1	[Sp: A8K2U0]	1.28046
	79	Alpha-actinin-1	ACTN1	[Sp: P12814]	1.54524
	80	Alpha-actinin-4	ACTN4	[Sp: O43707]	0.699059
	81	Alpha-aminoadipic semialdehyde dehydrogenase	ALDH7A1	[Sp: P49419]	0.949917
	82	Alpha-aminoadipic semialdehyde synthase, mitochondrial	AASS	[Sp: Q9UDR5]	0.328153
	83	Alpha-enolase	ENO1	[Sp: P06733]	0.752018
	84	Amine oxidase [flavin-containing] B	MAOB	[Sp: P27338]	0.237479
	85	Annexin A1	ANXA1	[Sp: P04083]	2.18328
	86	Annexin A11	ANXA11	[Sp: P50995]	0.214862
	87	Annexin A2	ANXA2	[Sp: P07355]	3.06179
	88	Annexin A3	ANXA3	[Sp: P12429]	0.820383
	89	Annexin A5	ANXA5	[Sp: P08758]	0.322293
	90	Annexin A6	ANXA6	[Sp: P08133]	0.410192
	91	Apolipoprotein B-100	APOB	[Sp: P04114]	0.026938
	92	Apolipoprotein D	APOD	[Sp: P05090]	1.04126
	93	Apoptosis-inducing factor 1, mitochondrial	AIFM1	[Sp: O95831]	1.31603
	94	Arachidonate 12-lipoxygenase, 12S-type	ALOX12	[Sp: P18054]	0.401076
	95	Arginase-1	ARG1	[Sp: P05089]	0.902421
	96	Argininosuccinate lyase	ASL	[Sp: P04424]	0.365846
	97	Argininosuccinate synthase	ASS1	[Sp: P00966]	0.398127
	98	Aspartate aminotransferase, cytoplasmic	GOT1	[Sp: P17174]	3.38408
	99	Aspartate aminotransferase, mitochondrial	GOT2	[Sp: P00505]	3.97065
	100	ATP synthase subunit alpha, mitochondrial	ATP5A1	[Sp: P25705]	4.81291
	101	ATP synthase subunit beta, mitochondrial	ATP5B	[Sp: P06576]	11.2803
	102	ATP synthase subunit O, mitochondrial	ATP5O	[Sp: P48047]	0.784714
	103	ATP-binding cassette sub-family B member 7, mitochondrial	ABCB7	[Sp: O75027]	0.200538
	104	ATP-binding cassette sub-family D member 3	ABCD3	[Sp: P28288]	1.17315
	105	ATP-dependent RNA helicase DDX3X	DDX3X	[Sp: O00571]	0.24172
	106	Basement membrane-specific heparan sulfate proteoglycan core protein	HSPG2	[Sp: P98160]	0.0380768
	107	Beta-2-glycoprotein 1	APOH	[Sp: P02749]	0.520628
	108	Beta-actin-like protein 3	POTEKP	[Sp: Q9BYX7]	0.48344
	109	Beta-glucuronidase	GUSB	[Sp: P08236]	0.237479
	110	Betaine--homocysteine S-methyltransferase 1	BHMT	[Sp: Q93088]	0.928963
	111	Brain acid soluble protein 1	BASP1	[Sp: P80723]	3.86752
	112	C-1-tetrahydrofolate synthase, cytoplasmic	MTHFD1	[Sp: P11586]	0.130786
	113	C4b-binding protein alpha chain	C4BPA	[Sp: P04003]	0.214862
	114	Cadherin-1	CDH1	[Sp: P12830]	0.660308
	115	Calcium-activated chloride channel regulator 4	CLCA4	[Sp: Q14CN2]	0.161147
	116	Calcium-binding mitochondrial carrier protein Aralar1	SLC25A12	[Sp: O75746]	0.644587
	117	Calcium-binding mitochondrial carrier protein Aralar2	SLC25A13	[Sp: Q9UJS0]	0.780942
	118	Calmodulin-like protein 3	CALML3	[Sp: P27482]	3.86752
	119	Calmodulin-like protein 5	CALML5	[Sp: Q9NZT1]	2.00538
	120	Calnexin	CANX	[Sp: P27824]	0.731693
	121	Calpain small subunit 1	CAPNS1	[Sp: P04632]	0.564013
	122	Calpain-1 catalytic subunit	CAPN1	[Sp: P07384]	0.138834
	123	Calreticulin	CALR	[Sp: P27797]	0.859449
	124	Carbamoyl-phosphate synthase [ammonia], mitochondrial	CPS1	[Sp: P31327]	5.38824
	125	Carcinoembryonic antigen-related cell adhesion molecule 1	CEACAM1	[Sp: P13688]	0.347085
	126	Cartilage oligomeric matrix protein	COMP	[Sp: P49747]	0.192005
	127	Catalase	CAT	[Sp: P04040]	8.90852
	128	Cathelicidin antimicrobial peptide	CAMP	[Sp: P49913]	3.98127
	129	Cathepsin B	CTSB	[Sp: P07858]	0.796254
	130	Cathepsin D	CTSD	[Sp: P07339]	0.322293
	131	Cathepsin G	CTSG	[Sp: P08311]	2.05096
	132	Cathepsin H	CTSH	[Sp: P09668]	0.250673
	133	Cathepsin S	CTSS	[Sp: P25774]	0.873311
	134	CD109 antigen	CD109	[Sp: Q6YHK3]	0.100269
	135	CD44 antigen	CD44	[Sp: P16070]	0.546922
	136	Ceruloplasmin	CP	[Sp: P00450]	1.5832
	137	Chitotriosidase-1	CHIT1	[Sp: Q13231]	1.3787
	138	Choline dehydrogenase, mitochondrial	CHDH	[Sp: Q8NE62]	0.200538
	139	Citrate synthase, mitochondrial	CS	[Sp: O75390]	1.20323
	140	Citron Rho-interacting kinase	CIT	[Sp: O14578]	0.0320008
	141	Complement C3	C3	[Sp: P01024]	2.21716
	142	Complement C4-A	C4A	[Sp: P0C0L4]	0.513573
	143	Complement component C8 gamma chain	C8G	[Sp: P07360]	0.820383
	144	Complement decay-accelerating factor	CD55	[Sp: P08174]	0.42301
	145	Complement factor H	CFH	[Sp: P08603]	0.159251
	146	Coproporphyrinogen-III oxidase, mitochondrial	CPOX	[Sp: P36551]	0.537156
	147	Cornifin-A	SPRR1A	[Sp: P35321]	2.25605
	148	Cornulin	CRNN	[Sp: Q9UBG3]	2.59788
	149	Creatine kinase U-type, mitochondrial	CKMT1A	[Sp: P12532]	0.200538
	150	Cystatin-A	CSTA	[Sp: P01040]	21.5578
	151	Cystatin-B	CSTB	[Sp: P04080]	11.2803
	152	Cysteine sulfinic acid decarboxylase	CSAD	[Sp: Q9Y600]	0.214862
	153	Cysteine-rich secretory protein 3	CRISP3	[Sp: P54108]	1.25336
	154	Cytochrome b5	CYB5A	[Sp: P00167]	2.25605
	155	Cytochrome b-c1 complex subunit 1, mitochondrial	UQCRC1	[Sp: P31930]	0.69417
	156	Cytochrome b-c1 complex subunit 7	UQCRB	[Sp: P14927]	1.35363
	157	Cytochrome c	CYCS	[Sp: P99999]	4.51211
	158	Cytochrome c1, heme protein, mitochondrial	CYC1	[Sp: P08574]	1.12803
	159	Cytoplasmic dynein 1 heavy chain 1	DYNC1H1	[Sp: Q14204]	0.036486
	160	D-beta-hydroxybutyrate dehydrogenase, mitochondrial	BDH1	[Sp: Q02338]	0.360969
	161	Dedicator of cytokinesis protein 6	DOCK6	[Sp: Q96HP0]	0.0578475
	162	Dehydrogenase/reductase SDR family member 4	DHRS4	[Sp: Q9BTZ2]	0.392357
	163	Delta(3,5)-Delta(2,4)-dienoyl-CoA isomerase, mitochondrial	ECH1	[Sp: Q13011]	0.392357
	164	Delta-1-pyrroline-5-carboxylate dehydrogenase, mitochondrial	ALDH4A1	[Sp: P30038]	0.322293
	165	Dermcidin	DCD	[Sp: P81605]	2.57835
	166	Desmoglein-1	DSG1	[Sp: Q02413]	0.24172
	167	Desmoglein-3	DSG3	[Sp: P32926]	0.458858
	168	Desmoplakin	DSP	[Sp: P15924]	0.138834
	169	Dihydrolipoyl dehydrogenase, mitochondrial	DLD	[Sp: P09622]	0.48344
	170	Dihydrolipoyllysine-residue succinyltransferase component of 2-oxoglutarate dehydrogenase complex, mitochondrial	DLST	[Sp: P36957]	0.683653
	171	Dimethylaniline monooxygenase [N-oxide-forming] 1	FMO1	[Sp: Q01740]	0.291104
	172	Dimethylglycine dehydrogenase, mitochondrial	DMGDH	[Sp: Q9UI17]	0.535335
	173	Di-N-acetylchitobiase	CTBS	[Sp: Q01459]	0.322293
	174	Dipeptidyl peptidase 4	DPP4	[Sp: P27487]	0.442363
	175	DnaJ homolog subfamily B member 11	DNAJB11	[Sp: Q9UBS4]	0.300807
	176	Dolichyl-diphosphooligosaccharide--protein glycosyltransferase 48 kDa subunit	DDOST	[Sp: P39656]	0.752018
	177	Dolichyl-diphosphooligosaccharide--protein glycosyltransferase subunit 1	RPN1	[Sp: P04843]	0.180484
	178	Dolichyl-diphosphooligosaccharide--protein glycosyltransferase subunit 2	RPN2	[Sp: P04844]	0.265418
	179	E3 ubiquitin-protein ligase HERC2	HERC2	[Sp: O95714]	0.0402867
	180	Electron transfer flavoprotein subunit alpha, mitochondrial	ETFA	[Sp: P13804]	1.56943
	181	Electron transfer flavoprotein subunit beta	ETFB	[Sp: P38117]	1.35363
	182	Elongation factor 1-alpha 1	EEF1A1	[Sp: P68104]	2.11505
	183	Elongation factor 1-gamma	EEF1G	[Sp: P26641]	0.582207
	184	Elongation factor 2	EEF2	[Sp: P13639]	0.451211
	185	Elongation factor Tu, mitochondrial	TUFM	[Sp: P49411]	0.501345
	186	Endoplasmin	HSP90B1	[Sp: P14625]	0.676816
	187	Endoplasmin-like protein	HSP90B2P	[Sp: Q58FF3]	0.451211
	188	Enoyl-CoA hydratase, mitochondrial	ECHS1	[Sp: P30084]	1.20323
	189	Eosinophil cationic protein	RNASE3	[Sp: P12724]	0.601614
	190	Eosinophil peroxidase	EPX	[Sp: P11678]	1.40241
	191	Epididymal secretory protein E1	NPC2	[Sp: P61916]	2.50673
	192	Epoxide hydrolase 2	EPHX2	[Sp: P34913]	0.257835
	193	ERO1-like protein alpha	ERO1L	[Sp: Q96HE7]	0.365846
	194	Erythrocyte band 7 integral membrane protein	STOM	[Sp: P27105]	1.80484
	195	Extracellular matrix protein 1	ECM1	[Sp: Q16610]	1.09384
	196	Ezrin	EZR	[Sp: P15311]	0.433856
	197	Fatty acid synthase	FASN	[Sp: P49327]	0.0631064
	198	Fatty acid-binding protein, epidermal	FABP5	[Sp: Q01469]	9.4344
	199	Ferritin heavy chain	FTH1	[Sp: P02794]	2.25605
	200	Ferritin light chain	FTL	[Sp: P02792]	0.69417
	201	Fibrinogen beta chain	FGB	[Sp: P02675]	1.61973
	202	Fibrinogen gamma chain	FGG	[Sp: P02679]	1.01886
	203	Fibronectin	FN1	[Sp: P02751]	0.199064
	204	Filamin-A	FLNA	[Sp: P21333]	0.69417
	205	Filamin-B	FLNB	[Sp: O75369]	0.27728
	206	Flotillin-1	FLOT1	[Sp: O75955]	0.530836
	207	Frizzled-1	FZD1	[Sp: Q9UP38]	0.365846
	208	Fructose-bisphosphate aldolase A	ALDOA	[Sp: P04075]	1.12803
	209	Fructose-bisphosphate aldolase B	ALDOB	[Sp: P05062]	2.63206
	210	Galectin-3-binding protein	LGALS3BP	[Sp: Q08380]	0.902421
	211	Gamma-glutamylcyclotransferase	GGCT	[Sp: O75223]	4.10192
	212	Gamma-glutamyltranspeptidase 1	GGT1	[Sp: P19440]	0.250673
	213	Gelsolin	GSN	[Sp: P06396]	0.564013
	214	Glucosamine-6-phosphate isomerase 1	GNPDA1	[Sp: P46926]	0.564013
	215	Glutamate dehydrogenase 1, mitochondrial	GLUD1	[Sp: P00367]	5.97854
	216	Glutamine synthetase	GLUL	[Sp: P15104]	0.520628
	217	Glutathione reductase, mitochondrial	GSR	[Sp: P00390]	0.902421
	218	Glutathione synthetase	GSS	[Sp: P48637]	0.257835
	219	Glyceraldehyde-3-phosphate dehydrogenase	GAPDH	[Sp: P04406]	1.23057
	220	Glycerol-3-phosphate acyltransferase 1, mitochondrial	GPAM	[Sp: Q9HCL2]	0.152953
	221	Glycerol-3-phosphate dehydrogenase [NAD+], cytoplasmic	GPD1	[Sp: P21695]	0.410192
	222	Glycerol-3-phosphate dehydrogenase, mitochondrial	GPD2	[Sp: P43304]	0.300807
	223	Glycine N-methyltransferase	GNMT	[Sp: Q14749]	0.376009
	224	Glycogen phosphorylase, brain form	PYGB	[Sp: P11216]	0.136731
	225	Granulins	GRN	[Sp: P28799]	0.257835
	226	GrpE protein homolog 1, mitochondrial	GRPEL1	[Sp: Q9HAV7]	0.615287
	227	GTP:AMP phosphotransferase, mitochondrial	AK3	[Sp: Q9UIJ7]	0.615287
	228	Guanine nucleotide-binding protein subunit beta-2-like 1	GNB2L1	[Sp: P63244]	0.376009
	229	Haptoglobin	HP	[Sp: P00738]	2.33385
	230	Haptoglobin-related protein	HPR	[Sp: P00739]	0.721937
	231	Heat shock cognate 71 kDa protein	HSPA8	[Sp: P11142]	0.564013
	232	Heat shock protein 75 kDa, mitochondrial	TRAP1	[Sp: Q12931]	0.410192
	233	Heat shock protein beta-1	HSPB1	[Sp: P04792]	0.796254
	234	Heat shock-related 70 kDa protein 2	HSPA2	[Sp: P54652]	0.451211
	235	Heme-binding protein 2	HEBP2	[Sp: Q9Y5Z4]	1.50404
	236	Hemoglobin subunit alpha	HBA1	[Sp: P69905]	12.8917
	237	Hemoglobin subunit beta	HBB	[Sp: P68871]	6.56306
	238	Hemopexin	HPX	[Sp: P02790]	1.26903
	239	Heterogeneous nuclear ribonucleoproteins A2/B1	HNRNPA2B1	[Sp: P22626]	0.347085
	240	Histidine ammonia-lyase	HAL	[Sp: P42357]	0.294268
	241	Histidine-rich glycoprotein	HRG	[Sp: P04196]	0.46677
	242	Histone H2A type 1-A	HIST1H2AA	[Sp: Q96QV6]	0.84602
	243	Histone H2B type 1-A	HIST1H2BA	[Sp: Q96A08]	3.86752
	244	Histone H2B type 1-B	HIST1H2BB	[Sp: P33778]	0.601614
	245	Histone H3.1t	HIST3H3	[Sp: Q16695]	1.69204
	246	Histone H4	HIST1H4A	[Sp: P62805]	2.82007
	247	Hydroxyacid oxidase 1	HAO1	[Sp: Q9UJM8]	0.237479
	248	Hydroxymethylglutaryl-CoA synthase, mitochondrial	HMGCS2	[Sp: P54868]	1.06167
	249	Ig alpha-1 chain C region	IGHA1	[Sp: P01876]	37.6009
	250	Ig alpha-2 chain C region	IGHA2	[Sp: P01877]	6.48615
	251	Ig gamma-1 chain C region	IGHG1	[Sp: P01857]	14.3823
	252	Ig gamma-2 chain C region	IGHG2	[Sp: P01859]	3.76009
	253	Ig gamma-3 chain C region	IGHG3	[Sp: P01860]	0.436655
	254	Ig heavy chain V-III region GAL	HV320	[Sp: P01781]	1.93376
	255	Ig kappa chain C region	IGKC	[Sp: P01834]	92.047
	256	Ig kappa chain V-II region Cum	KV201	[Sp: P01614]	16.7593
	257	Ig kappa chain V-III region SIE	KV302	[Sp: P01620]	9.02421
	258	Ig lambda chain V-III region LOI	LV302	[Sp: P80748]	1.80484
	259	Ig lambda-1 chain C regions	IGLC1	[Sp: P0CG04]	16.043
	260	Ig lambda-2 chain C regions	IGLC2	[Sp: P0CG05]	10.0269
	261	Ig lambda-7 chain C region	IGLC7	[Sp: A0M8Q6]	1.35363
	262	Ig mu chain C region	IGHM	[Sp: P01871]	1.71149
	263	IgGFc-binding protein	FCGBP	[Sp: Q9Y6R7]	1.34144
	264	Immunoglobulin J chain	IGJ	[Sp: P01591]	1.59251
	265	Integrin alpha-M	ITGAM	[Sp: P11215]	0.114231
	266	Integrin beta-2	ITGB2	[Sp: P05107]	0.250673
	267	Involucrin	IVL	[Sp: P07476]	0.440206
	268	Isocitrate dehydrogenase [NAD] subunit alpha, mitochondrial	IDH3A	[Sp: P50213]	0.69417
	269	Isocitrate dehydrogenase [NAD] subunit beta, mitochondrial	IDH3B	[Sp: O43837]	0.436655
	270	Isocitrate dehydrogenase [NADP] cytoplasmic	IDH1	[Sp: O75874]	0.42301
	271	Isocitrate dehydrogenase [NADP], mitochondrial	IDH2	[Sp: P48735]	0.550257
	272	Isoform 2 of Tropomyosin alpha-4 chain	TPM4	[Sp: P67936]	1.76561
	273	Isovaleryl-CoA dehydrogenase, mitochondrial	IVD	[Sp: P26440]	0.451211
	274	Kallikrein-13	KLK13	[Sp: Q9UKR3]	2.9196
	275	Keratin, type I cytoskeletal 10	KRT10	[Sp: P13645]	5.80128
	276	Keratin, type I cytoskeletal 13	KRT13	[Sp: P13646]	8.0671
	277	Keratin, type I cytoskeletal 14	KRT14	[Sp: P02533]	0.626681
	278	Keratin, type I cytoskeletal 18	KRT18	[Sp: P05783]	0.356219
	279	Keratin, type I cytoskeletal 19	KRT19	[Sp: P08727]	0.273461
	280	Keratin, type I cytoskeletal 9	KRT9	[Sp: P35527]	1.4598
	281	Keratin, type II cytoskeletal 1	KRT1	[Sp: P04264]	4.0421
	282	Keratin, type II cytoskeletal 1b	KRT77	[Sp: Q7Z794]	0.205096
	283	Keratin, type II cytoskeletal 2 epidermal	KRT2	[Sp: P35908]	2.93287
	284	Keratin, type II cytoskeletal 3	KRT3	[Sp: P12035]	0.752018
	285	Keratin, type II cytoskeletal 4	KRT4	[Sp: P19013]	4.756
	286	Keratin, type II cytoskeletal 5	KRT5	[Sp: P13647]	1.24803
	287	Keratin, type II cytoskeletal 6A	KRT6A	[Sp: P02538]	4.01076
	288	Keratin, type II cytoskeletal 78	KRT78	[Sp: Q8N1N4]	1.07898
	289	Kininogen-1	KNG1	[Sp: P01042]	0.209865
	290	Lactotransferrin	LTF	[Sp: P02788]	14.0471
	291	Lamin-A/C	LMNA	[Sp: P02545]	0.634515
	292	Lamin-B1	LMNB1	[Sp: P20700]	0.501345
	293	LETM1 and EF-hand domain-containing protein 1, mitochondrial	LETM1	[Sp: O95202]	0.147938
	294	Leucine-rich alpha-2-glycoprotein	LRG1	[Sp: P02750]	1.31603
	295	Leucine-rich repeat-containing protein 59	LRRC59	[Sp: Q96AG4]	0.62236
	296	Leukocyte elastase inhibitor	SERPINB1	[Sp: P30740]	5.96243
	297	L-lactate dehydrogenase A chain	LDHA	[Sp: P00338]	0.31118
	298	Lon protease homolog 2, peroxisomal	LONP2	[Sp: Q86WA8]	0.358104
	299	Lon protease homolog, mitochondrial	LONP1	[Sp: P36776]	0.182923
	300	Long palate, lung and nasal epithelium carcinoma-associated protein 1	LPLUNC1	[Sp: Q8TDL5]	0.520628
	301	Long-chain specific acyl-CoA dehydrogenase, mitochondrial	ACADL	[Sp: P28330]	0.257835
	302	Long-chain-fatty-acid--CoA ligase 1	ACSL1	[Sp: P33121]	0.487795
	303	Ly6/PLAUR domain-containing protein 3	LYPD3	[Sp: O95274]	1.57924
	304	Lysosomal alpha-mannosidase	MAN2B1	[Sp: O00754]	0.127102
	305	Lysosomal Pro-X carboxypeptidase	PRCP	[Sp: P42785]	0.752018
	306	Lysosome-associated membrane glycoprotein 1	LAMP1	[Sp: P11279]	0.564013
	307	Lysozyme C	LYZ	[Sp: P61626]	2.25605
	308	Macrophage-capping protein	CAPG	[Sp: P40121]	1.69204
	309	Malate dehydrogenase, cytoplasmic	MDH1	[Sp: P40925]	0.820383
	310	Malate dehydrogenase, mitochondrial	MDH2	[Sp: P40926]	5.26412
	311	Maltase-glucoamylase, intestinal	MGAM	[Sp: O43451]	0.127701
	312	Matrix metalloproteinase-9	MMP9	[Sp: P14780]	2.02584
	313	Membrane-associated progesterone receptor component 1	PGRMC1	[Sp: O00264]	1.61147
	314	Methylmalonate-semialdehyde dehydrogenase [acylating], mitochondrial	ALDH6A1	[Sp: Q02252]	1.71149
	315	Methylmalonyl-CoA mutase, mitochondrial	MUT	[Sp: P22033]	0.451211
	316	Mitochondrial 2-oxoglutarate/malate carrier protein	SLC25A11	[Sp: Q02978]	0.31118
	317	Mitochondrial dicarboxylate carrier	SLC25A10	[Sp: Q9UBX3]	0.33423
	318	Mitochondrial import inner membrane translocase subunit TIM44	TIMM44	[Sp: O43615]	0.330154
	319	Mitochondrial inner membrane protein	IMMT	[Sp: Q16891]	0.49223
	320	Moesin	MSN	[Sp: P26038]	0.340536
	321	Mucin-16	MUC16	[Sp: Q8WXI7]	0.019899
	322	Mucin-5AC (Fragments)	MUC5AC	[Sp: P98088]	0.449338
	323	Mucin-5B	MUC5B	[Sp: Q9HC84]	1.04976
	324	Myeloperoxidase	MPO	[Sp: P05164]	5.7493
	325	Myosin-7	MYH7	[Sp: P12883]	0.0506978
	326	Myosin-9	MYH9	[Sp: P35579]	0.322293
	327	N(4)-(beta-N-acetylglucosaminyl)-L-asparaginase	AGA	[Sp: P20933]	0.501345
	328	N-acetylglucosamine-6-sulfatase	GNS	[Sp: P15586]	0.243898
	329	NADH dehydrogenase [ubiquinone] 1 beta subcomplex subunit 8, mitochondrial	NDUFB8	[Sp: O95169]	0.644587
	330	NADH dehydrogenase [ubiquinone] flavoprotein 2, mitochondrial	NDUFV2	[Sp: P19404]	0.530836
	331	NADH dehydrogenase [ubiquinone] iron-sulfur protein 2, mitochondrial	NDUFS2	[Sp: O75306]	0.474959
	332	NADH dehydrogenase [ubiquinone] iron-sulfur protein 3, mitochondrial	NDUFS3	[Sp: O75489]	0.820383
	333	NADH dehydrogenase [ubiquinone] iron-sulfur protein 8, mitochondrial	NDUFS8	[Sp: O00217]	0.712438
	334	NADH-ubiquinone oxidoreductase 75 kDa subunit, mitochondrial	NDUFS1	[Sp: P28331]	0.24172
	335	Neuroblast differentiation-associated protein AHNAK	AHNAK	[Sp: Q09666]	0.0580958
	336	Neutral alpha-glucosidase AB	GANAB	[Sp: Q14697]	0.15559
	337	Neutrophil collagenase	MMP8	[Sp: P22894]	0.987023
	338	Neutrophil gelatinase-associated lipocalin	LCN2	[Sp: P80188]	15.7924
	339	Non-secretory ribonuclease	RNASE2	[Sp: P10153]	0.820383
	340	Non-specific lipid-transfer protein	SCP2	[Sp: P22307]	3.48077
	341	NSFL1 cofactor p47	NSFL1C	[Sp: Q9UNZ2]	0.66846
	342	Ornithine carbamoyltransferase, mitochondrial	OTC	[Sp: P00480]	1.95525
	343	Pentraxin-related protein PTX3	PTX3	[Sp: P26022]	0.564013
	344	Peptidyl-prolyl cis-trans isomerase B	PPIB	[Sp: P23284]	1.17707
	345	Peptidyl-prolyl cis-trans isomerase FKBP2	FKBP2	[Sp: P26885]	0.902421
	346	Periplakin	PPL	[Sp: O60437]	0.22282
	347	Peroxiredoxin-1	PRDX1	[Sp: Q06830]	3.00807
	348	Peroxiredoxin-2	PRDX2	[Sp: P32119]	1.28917
	349	Peroxiredoxin-4	PRDX4	[Sp: Q13162]	0.410192
	350	Peroxiredoxin-5, mitochondrial	PRDX5	[Sp: P30044]	0.84602
	351	Peroxiredoxin-6	PRDX6	[Sp: P30041]	1.12803
	352	Peroxisomal 2,4-dienoyl-CoA reductase	DECR2	[Sp: Q9NUI1]	0.859449
	353	Peroxisomal acyl-coenzyme A oxidase 1	ACOX1	[Sp: Q15067]	0.576014
	354	Peroxisomal bifunctional enzyme	EHHADH	[Sp: Q08426]	0.294268
	355	Peroxisomal multifunctional enzyme type 2	HSD17B4	[Sp: P51659]	0.919133
	356	Phosphate carrier protein, mitochondrial	SLC25A3	[Sp: Q00325]	0.322293
	357	Phosphoglycerate kinase 1	PGK1	[Sp: P00558]	0.805733
	358	Phosphoglycerate mutase 1	PGAM1	[Sp: P18669]	0.530836
	359	Phospholipase B-like 1	PLBD1	[Sp: Q6P4A8]	0.474959
	360	Plasma protease C1 inhibitor	SERPING1	[Sp: P05155]	0.42301
	361	Plasminogen	PLG	[Sp: P00747]	0.84602
	362	Plasminogen activator inhibitor 2	SERPINB2	[Sp: P05120]	0.46677
	363	Plastin-2	LCP1	[Sp: P13796]	5.66413
	364	Plectin-1	PLEC1	[Sp: Q15149]	0.0314068
	365	Polymeric immunoglobulin receptor	PIGR	[Sp: P01833]	3.45043
	366	Probable G-protein coupled receptor 112	GPR112	[Sp: Q8IZF6]	0.0601614
	367	Profilin-1	PFN1	[Sp: P07737]	1.35363
	368	Prohibitin	PHB	[Sp: P35232]	2.03045
	369	Prohibitin-2	PHB2	[Sp: Q99623]	1.60107
	370	Proline dehydrogenase, mitochondrial	PRODH	[Sp: O43272]	0.192005
	371	Propionyl-CoA carboxylase alpha chain, mitochondrial	PCCA	[Sp: P05165]	0.436655
	372	Propionyl-CoA carboxylase beta chain, mitochondrial	PCCB	[Sp: P05166]	0.376009
	373	Proteasome subunit alpha type-1	PSMA1	[Sp: P25786]	1.57924
	374	Proteasome subunit alpha type-3	PSMA3	[Sp: P25788]	1.32709
	375	Proteasome subunit alpha type-4	PSMA4	[Sp: P25789]	0.410192
	376	Proteasome subunit alpha type-5	PSMA5	[Sp: P28066]	2.4296
	377	Proteasome subunit alpha type-6	PSMA6	[Sp: P60900]	1.00269
	378	Proteasome subunit alpha type-7	PSMA7	[Sp: O14818]	0.392357
	379	Proteasome subunit alpha type-7-like	PSMA8	[Sp: Q8TAA3]	0.410192
	380	Proteasome subunit beta type-1	PSMB1	[Sp: P20618]	1.07431
	381	Proteasome subunit beta type-2	PSMB2	[Sp: P49721]	0.902421
	382	Proteasome subunit beta type-4	PSMB4	[Sp: P28070]	0.615287
	383	Proteasome subunit beta type-5	PSMB5	[Sp: P28074]	1.28917
	384	Proteasome subunit beta type-6	PSMB6	[Sp: P28072]	3.28153
	385	Proteasome subunit beta type-8	PSMB8	[Sp: P28062]	1.41003
	386	Protein disulfide-isomerase	P4HB	[Sp: P07237]	1.94841
	387	Protein disulfide-isomerase A3	PDIA3	[Sp: P30101]	0.512739
	388	Protein disulfide-isomerase A4	PDIA4	[Sp: P13667]	0.658016
	389	Protein disulfide-isomerase A6	PDIA6	[Sp: Q15084]	0.582207
	390	Protein DJ-1	PARK7	[Sp: Q99497]	2.05096
	391	Protein NipSnap homolog 3A	NIPSNAP3A	[Sp: Q9UFN0]	0.451211
	392	Protein S100-A11	S100A11	[Sp: P31949]	1.50404
	393	Protein S100-A7	S100A7	[Sp: P31151]	9.02421
	394	Protein S100-A8	S100A8	[Sp: P05109]	20.7557
	395	Protein S100-A9	S100A9	[Sp: P06702]	34.5928
	396	Protein S100-P	S100P	[Sp: P25815]	3.38408
	397	Protein-glutamine gamma-glutamyltransferase E	TGM3	[Sp: Q08188]	1.56542
	398	Protein-glutamine gamma-glutamyltransferase K	TGM1	[Sp: P22735]	0.288007
	399	Pyruvate carboxylase, mitochondrial	PC	[Sp: P11498]	1.11535
	400	Pyruvate dehydrogenase E1 component subunit alpha, somatic form, mitochondrial	PDHA1	[Sp: P08559]	0.84602
	401	Pyruvate dehydrogenase E1 component subunit beta, mitochondrial	PDHB	[Sp: P11177]	0.501345
	402	Pyruvate kinase isozymes M1/M2	PKM2	[Sp: P14618]	0.429724
	403	Quinone oxidoreductase PIG3	TP53I3	[Sp: Q53FA7]	1.12803
	404	Radixin	RDX	[Sp: P35241]	0.184168
	405	Ras GTPase-activating-like protein IQGAP1	IQGAP1	[Sp: P46940]	0.0673449
	406	Ras-related protein Rab-7a	RAB7A	[Sp: P51149]	0.474959
	407	Receptor-type tyrosine-protein phosphatase eta	PTPRJ	[Sp: Q12913]	0.173543
	408	Resistin	RETN	[Sp: Q9HD89]	5.64013
	409	Retinal dehydrogenase 1	ALDH1A1	[Sp: P00352]	0.501345
	410	Rho GDP-dissociation inhibitor 1	ARHGDIA	[Sp: P52565]	0.530836
	411	S-adenosylmethionine synthase isoform type-1	MAT1A	[Sp: Q00266]	0.601614
	412	Sarcoplasmic/endoplasmic reticulum calcium ATPase 1	ATP2A1	[Sp: O14983]	0.145552
	413	Sarcosine dehydrogenase, mitochondrial	SARDH	[Sp: Q9UL12]	1.12803
	414	Selenium-binding protein 1	SELENBP1	[Sp: Q13228]	0.805733
	415	Serine hydroxymethyltransferase, mitochondrial	SHMT2	[Sp: P34897]	0.644587
	416	Serotransferrin	TF	[Sp: P02787]	4.79411
	417	Serpin B13	SERPINB13	[Sp: Q9UIV8]	0.451211
	418	Serpin B3	SERPINB3	[Sp: P29508]	2.77668
	419	Serpin B6	SERPINB6	[Sp: P35237]	0.365846
	420	Serum albumin	ALB	[Sp: P02768]	74.817
	421	SH3 domain-binding glutamic acid-rich-like protein	SH3BGRL	[Sp: O75368]	1.12803
	422	Short-chain specific acyl-CoA dehydrogenase, mitochondrial	ACADS	[Sp: P16219]	0.48344
	423	Sialic acid-binding Ig-like lectin 14	SIGLEC14	[Sp: Q08ET2]	0.360969
	424	Small proline-rich protein 3	SPRR3	[Sp: Q9UBC9]	5.93698
	425	Sodium/potassium-transporting ATPase subunit alpha-1	ATP1A1	[Sp: P05023]	0.352508
	426	Sorting and assembly machinery component 50 homolog	SAMM50	[Sp: Q9Y512]	0.683653
	427	Staphylococcal nuclease domain-containing protein 1	SND1	[Sp: Q7KZF4]	0.438677
	428	Sterol 26-hydroxylase, mitochondrial	CYP27A1	[Sp: Q02318]	0.23139
	429	Stress-70 protein, mitochondrial	HSPA9	[Sp: P38646]	1.95808
	430	Succinate dehydrogenase [ubiquinone] iron-sulfur subunit, mitochondrial	SDHB	[Sp: P21912]	0.429724
	431	Succinyl-CoA ligase [ADP-forming] subunit beta, mitochondrial	SUCLA2	[Sp: Q9P2R7]	0.46677
	432	Succinyl-CoA ligase [GDP-forming] subunit alpha, mitochondrial	SUCLG1	[Sp: P53597]	0.752018
	433	Succinyl-CoA ligase [GDP-forming] subunit beta, mitochondrial	SUCLG2	[Sp: Q96I99]	0.398127
	434	Sulfhydryl oxidase 1	QSOX1	[Sp: O00391]	0.813659
	435	Sulfide:quinone oxidoreductase, mitochondrial	SQRDL	[Sp: Q9Y6N5]	0.243898
	436	Sulfite oxidase, mitochondrial	SUOX	[Sp: P51687]	0.376009
	437	Superoxide dismutase [Cu-Zn]	SOD1	[Sp: P00441]	0.820383
	438	Synaptic vesicle membrane protein VAT-1 homolog	VAT1	[Sp: Q99536]	0.530836
	439	Talin-1	TLN1	[Sp: Q9Y490]	0.0851341
	440	Tenascin	TNC	[Sp: P24821]	0.172218
	441	Thioredoxin	TXN	[Sp: P10599]	14.8255
	442	Thioredoxin-dependent peroxide reductase, mitochondrial	PRDX3	[Sp: P30048]	1.20323
	443	Thiosulfate sulfurtransferase	TST	[Sp: Q16762]	1.35363
	444	Transaldolase	TALDO1	[Sp: P37837]	1.38834
	445	Transforming acidic coiled-coil-containing protein 2	TACC2	[Sp: O95359]	0.0649224
	446	Transitional endoplasmic reticulum ATPase	VCP	[Sp: P55072]	0.15832
	447	Transketolase	TKT	[Sp: P29401]	1.67892
	448	Transmembrane protease serine 11A	TMPRSS11A	[Sp: Q6ZMR5]	0.410192
	449	Transmembrane protease serine 11B	TMPRSS11B	[Sp: Q86T26]	0.48344
	450	Transmembrane protease serine 11D	TMPRSS11D	[Sp: O60235]	2.11505
	451	Transmembrane protease serine 11E	TMPRSS11E	[Sp: Q9UL52]	0.42301
	452	Tricarboxylate transport protein, mitochondrial	SLC25A1	[Sp: P53007]	0.376009
	453	Trifunctional enzyme subunit alpha, mitochondrial	HADHA	[Sp: P40939]	0.554118
	454	Trifunctional enzyme subunit beta, mitochondrial	HADHB	[Sp: P55084]	1.08913
	455	Triosephosphate isomerase	TPI1	[Sp: P60174]	1.23057
	456	Tropomyosin alpha-1 chain	TPM1	[Sp: P09493]	3.60969
	457	Tropomyosin alpha-3 chain	TPM3	[Sp: P06753]	0.644587
	458	Tropomyosin beta chain	TPM2	[Sp: P07951]	1.08291
	459	Tubulin alpha-1A chain	TUBA1A	[Sp: Q71U36]	0.62236
	460	Tubulin alpha-4A chain	TUBA4A	[Sp: P68366]	0.300807
	461	Ubiquitin	RPS27A	[Sp: P62988]	33.5588
	462	Ubiquitin carboxyl-terminal hydrolase 36	USP36	[Sp: Q9P275]	0.114231
	463	Ubiquitin-conjugating enzyme E2 variant 1	UBE2V1	[Sp: Q13404]	1.32709
	464	UDP-glucuronosyltransferase 2B15	UGT2B15	[Sp: P54855]	0.436655
	465	Uncharacterized protein KIAA0564	KIAA0564	[Sp: A3KMH1]	0.143698
	466	UPF0465 protein C5orf33	C5orf33	[Sp: Q4G0N4]	0.314798
	467	Urocanate hydratase	UROC1	[Sp: Q96N76]	0.356219
	468	Valacyclovir hydrolase	BPHL	[Sp: Q86WA6]	1.26339
	469	Very long-chain specific acyl-CoA dehydrogenase, mitochondrial	ACADVL	[Sp: P49748]	0.410192
	470	Vigilin	HDLBP	[Sp: Q00341]	0.132709
	471	Vimentin	VIM	[Sp: P08670]	1.46906
	472	Vinculin	VCL	[Sp: P18206]	1.45703
	473	Vitamin D-binding protein	GC	[Sp: P02774]	0.683653
	474	Vitronectin	VTN	[Sp: P04004]	0.902421
	475	Voltage-dependent anion-selective channel protein 1	VDAC1	[Sp: P21796]	1.50404
	476	Voltage-dependent anion-selective channel protein 2	VDAC2	[Sp: P45880]	0.721937
	477	Voltage-dependent anion-selective channel protein 3	VDAC3	[Sp: Q9Y277]	0.541453
	478	Zinc-alpha-2-glycoprotein	AZGP1	[Sp: P25311]	1.23057
